# Supplementary material for: Transcriptomic Responses of Cordyceps militaris to Salt Treatment During Cordycepins Production
Source: Front Nutr. 2021 Dec 23;8:793795. doi: 10.3389/fnut.2021.793795 (PMC8733472; doi:10.3389/fnut.2021.793795)
Supplement: Figure S1 — Determination of the biomass of the C. militaris mycelia under salt treatment. 0, 3, 5, and 7% are equivalent to the control, slight, moderate, and severe salt treatment, respectively. [file Data_Sheet_1.ZIP › Table S2.xlsx]

## Sheet: NaCl-0_vs_NaCl-3.all
#ID	NaCl-0_Count	NaCl-3_Count	NaCl-0_FPKM	NaCl-3_FPKM	FDR	log2FC
gene-A9K55_000037	13256	12	265.761	0.212251	2.66569e-191	-10.6275
gene-A9K55_000038	80615	413	4886.18	22.4716	3.14716e-178	-8.14397
gene-A9K55_000672	7785	58	71.5643	0.47598	3.57597e-141	-7.60057
gene-A9K55_003478	20600	296	1422.2	18.3531	1.1498e-132	-6.65592
gene-A9K55_007286	137499	2334	2471.45	37.7401	1.44141e-132	-6.41611
gene-A9K55_006839	6596	63	85.7327	0.728262	1.63691e-132	-7.24246
gene-A9K55_002012	31670	532	567.279	8.55874	3.52808e-129	-6.43088
Cordyceps_militaris_newGene_63	11291	169	185.271	2.48355	8.68927e-127	-6.59648
gene-A9K55_003847	20421	355	406.272	6.34892	5.19584e-126	-6.38122
gene-A9K55_006560	6016	76	908.904	10.2759	5.65764e-124	-6.83961
Cordyceps_militaris_newGene_141	211	22567	9.66248	932.403	1.2096e-118	6.20441
gene-A9K55_001191	740	67553	9.39191	771.695	1.2832e-117	5.97643
gene-A9K55_005499	2443	22	219.508	1.71674	1.06897e-112	-7.32112
gene-A9K55_002782	30	5342	1.16155	186.943	3.44886e-112	6.93569
gene-A9K55_002940	239175	6955	27704.7	724.701	2.12706e-110	-5.63957
gene-A9K55_002214	4718	91	126.758	2.19063	2.26318e-109	-6.22958
gene-A9K55_007130	44947	1394	1220.24	34.0258	1.43686e-107	-5.5465
gene-A9K55_005043	13875	387	297.63	7.45772	6.55485e-107	-5.6992
gene-A9K55_005040	15649	476	251.369	6.86882	2.93068e-104	-5.57425
gene-A9K55_006824	0	2236	0	137.03	9.06353e-104	13.8837
gene-A9K55_007161	152950	5299	8481.49	264.314	3.09288e-103	-5.38688
gene-A9K55_005044	71205	2514	294.453	9.35009	2.16062e-102	-5.35956
gene-A9K55_007284	39651	1435	630.131	20.5076	2.87913e-101	-5.32382
gene-A9K55_007218	20877	717	469.046	14.484	9.30298e-101	-5.39923
gene-A9K55_007103	7396	231	136.451	3.82388	2.37032e-99	-5.5356
Cordyceps_militaris_newGene_1391	19149	716	858.005	28.839	2.6564e-97	-5.2766
gene-A9K55_006841	995	2	40.5191	0.073272	8.29598e-94	-9.39147
gene-A9K55_005188	26	2884	0.206379	20.6733	1.19148e-89	6.25211
gene-A9K55_008001	29293	1432	620.682	27.2949	5.78807e-89	-4.89003
gene-A9K55_006837	1589	37	52.3919	1.08766	7.81944e-87	-5.95451
gene-A9K55_001192	1826	74465	37.3921	1372.07	8.12433e-87	4.814
gene-A9K55_002784	193	9320	5.07269	220.725	7.97684e-86	5.05719
gene-A9K55_005039	11962	604	26.06	1.1835	1.08067e-84	-4.84315
gene-A9K55_008103	5446	252	161.278	6.69818	3.2024e-84	-4.96861
gene-A9K55_001435	104	5528	8.78368	421.475	4.85751e-84	5.195
gene-A9K55_003340	298	12887	7.18257	279.772	4.85751e-84	4.89826
gene-A9K55_007089	22141	1229	466.293	23.2799	7.80633e-84	-4.70672
Cordyceps_militaris_newGene_716	50	3241	1.05655	62.6261	1.24386e-81	5.47977
gene-A9K55_001436	173	7652	6.85628	272.869	1.38984e-81	4.93044
gene-A9K55_001443	45633	2700	884.246	47.0626	1.54247e-81	-4.6147
gene-A9K55_001224	289	11713	5.11069	186.824	2.28319e-81	4.80468
gene-A9K55_001616	124	5863	2.05138	87.2787	2.42689e-81	5.02635
Cordyceps_militaris_newGene_1392	82246	4970	774.967	57.7657	8.03152e-81	-4.58431
gene-A9K55_003903	74	3964	2.73022	133.248	3.42458e-80	5.20563
gene-A9K55_000422	21	2018	0.384104	33.5548	8.13772e-80	6.04378
gene-A9K55_000334	7411	434	229.258	12.0647	8.20523e-78	-4.62916
Cordyceps_militaris_newGene_1557	3947	209	41.979	1.99328	1.35155e-77	-4.77392
gene-A9K55_001463	4945	279	80.8027	4.09472	4.8513e-77	-4.68262
gene-A9K55_000964	527	17637	17.5218	528.452	3.05215e-76	4.52867
gene-A9K55_002817	0	1028	0	128.518	1.18548e-75	12.7627
gene-A9K55_008522	92448	6379	1026.39	63.7077	1.22347e-75	-4.39293
gene-A9K55_000271	18807	1314	1083.23	68.0739	9.11211e-75	-4.3748
gene-A9K55_006090	44	2461	0.684557	35.0748	3.55598e-74	5.26662
gene-A9K55_007008	23109	1694	63.8496	4.20973	5.45503e-73	-4.30556
gene-A9K55_006993	11929	834	111.332	6.9962	7.13563e-73	-4.37376
gene-A9K55_006840	555	0	23.4885	0	3.78136e-72	-12.4092
gene-A9K55_007010	107944	8343	468.107	32.5479	3.02034e-71	-4.22927
gene-A9K55_001026	14590	1121	320.212	22.118	5.78804e-71	-4.23767
Cordyceps_militaris_newGene_1092	0	882	0	53.7709	3.12104e-70	12.5417
gene-A9K55_000740	9566	736	187.809	12.992	6.34171e-69	-4.23559
Cordyceps_militaris_newGene_1383	373	10487	2.99263	75.7876	2.21189e-68	4.27718
gene-A9K55_004520	3387	234	95.4138	5.9071	2.72451e-68	-4.39028
gene-A9K55_006844	488	0	11.5346	0	1.19073e-67	-12.2236
gene-A9K55_003905	51	2252	1.41511	56.4491	1.53438e-67	4.92605
gene-A9K55_001190	1695	41594	4.25344	93.9547	6.50594e-67	4.08121
gene-A9K55_006825	801	27	75.8447	2.28958	1.65656e-66	-5.4188
gene-A9K55_001188	2448	56086	56.705	1168.91	1.98981e-64	3.98218
gene-A9K55_006842	557	12	16.1701	0.307777	5.30555e-64	-6.05488
gene-A9K55_002925	18010	1683	544.206	45.7457	1.26478e-63	-3.9553
gene-A9K55_008176	5810	507	217.85	17.0826	4.40944e-63	-4.05381
Cordyceps_militaris_newGene_656	1480	95	29.581	1.69205	4.75265e-63	-4.49511
gene-A9K55_008881	1972	143	22.3143	1.45457	1.18874e-62	-4.31988
gene-A9K55_009196	18388	1769	300.465	25.9939	1.48205e-62	-3.91337
gene-A9K55_000265	1874	40443	86.7888	1685.78	4.4458e-62	3.8959
gene-A9K55_004771	1379	29566	23.5137	453.823	1.1289e-61	3.88642
gene-A9K55_006431	21680	2160	640.268	57.3635	2.57833e-61	-3.8629
gene-A9K55_004270	201	5025	2.2813	51.5003	6.96545e-61	4.10744
gene-A9K55_008043	1664	34433	124.795	2323.26	1.90263e-60	3.83526
gene-A9K55_006242	2108	170	51.8071	3.74443	2.81028e-60	-4.16681
gene-A9K55_009042	2879	250	60.8663	4.74027	4.62257e-60	-4.06049
gene-A9K55_005077	36	1497	1.47758	55.253	1.36805e-59	4.83827
gene-A9K55_004598	13901	1448	353.442	33.1085	1.76249e-59	-3.79864
gene-A9K55_005598	692	14544	55.4826	1049.21	2.61811e-59	3.85758
gene-A9K55_007648	5412	531	575.627	50.7346	6.66397e-59	-3.88473
gene-A9K55_003452	6775	686	614.163	55.8996	1.94779e-58	-3.83938
gene-A9K55_006778	3093	291	260.005	21.9912	5.65963e-58	-3.94496
gene-A9K55_002410	102	2717	1.78727	43.107	6.03007e-58	4.19828
gene-A9K55_002474	10	853	0.690444	58.3729	7.39263e-58	5.86435
gene-A9K55_008523	49867	5551	1056.64	105.81	2.00121e-57	-3.70296
gene-A9K55_000888	72	2090	10.9893	288.236	3.51797e-57	4.3217
gene-A9K55_001901	356	0	6.12748	0	4.80786e-57	-11.7687
gene-A9K55_006887	4298	436	85.8377	7.82785	4.87708e-57	-3.83654
gene-A9K55_006991	4350	452	98.9994	9.24293	2.57304e-56	-3.80191
gene-A9K55_004845	1993	182	57.5491	4.7048	2.80155e-56	-3.98756
gene-A9K55_008708	468	9185	16.0444	283.345	8.78794e-56	3.75868
Cordyceps_militaris_newGene_392	2245	215	14.7455	1.26604	1.35292e-55	-3.91911
gene-A9K55_001951	64655	7581	406.776	42.906	1.43634e-55	-3.628
gene-A9K55_002268	29	1190	1.38969	52.871	1.66462e-55	4.81815
gene-A9K55_001810	4284	462	357.214	34.5942	5.35267e-55	-3.74829
gene-A9K55_002244	6862	783	144.805	14.8636	1.95878e-54	-3.66702
gene-A9K55_005189	86	2144	0.653589	14.6632	8.36273e-54	4.10249
gene-A9K55_006099	35409	4348	1357.13	149.917	8.36273e-54	-3.56137
gene-A9K55_003128	1520	142	39.126	3.26552	1.60991e-53	-3.95443
gene-A9K55_003137	2466	261	78.1123	7.42652	3.45171e-53	-3.77502
Cordyceps_militaris_newGene_1128	55	1576	1.1962	31.2221	3.94617e-53	4.30243
gene-A9K55_001464	5190	606	191.173	20.0714	5.24765e-53	-3.63375
gene-A9K55_003335	48	1432	3.06276	82.8631	8.79885e-53	4.36021
gene-A9K55_003439	6540	781	176.623	18.9566	9.11283e-53	-3.60137
gene-A9K55_006992	3159	358	54.7885	5.58575	2.53692e-52	-3.67661
gene-A9K55_000321	12785	1626	302.9	34.6569	3.1998e-52	-3.51066
gene-A9K55_006613	16112	2065	276.256	31.8535	4.70674e-52	-3.49955
gene-A9K55_005198	946	79	21.8121	1.63686	1.58001e-51	-4.1151
gene-A9K55_004968	25546	3382	584.015	69.5472	4.84006e-51	-3.45282
gene-A9K55_002969	8359	1082	188.606	21.9568	1.76114e-50	-3.48518
gene-A9K55_009057	181	3446	2.96199	50.805	1.79664e-50	3.71438
gene-A9K55_007011	23583	3229	816.777	100.606	8.02779e-50	-3.40425
gene-A9K55_006730	3478	439	59.9198	6.79984	3.25603e-49	-3.52125
gene-A9K55_007686	55	1368	1.53015	34.5715	1.29185e-48	4.09825
gene-A9K55_002862	270	0	7.75115	0	1.63873e-48	-11.3699
Cordyceps_militaris_newGene_863	16	751	0.218681	9.28415	1.96117e-48	5.00805
gene-A9K55_005984	2280	282	41.6222	4.62609	3.62624e-48	-3.5503
gene-A9K55_000741	15673	2289	602.894	79.2031	2.04564e-47	-3.31113
gene-A9K55_004694	245	4060	16.5489	247.25	2.50339e-47	3.51435
gene-A9K55_004250	3951	537	109.247	13.3437	2.73889e-47	-3.41459
gene-A9K55_004541	1721	210	32.5565	3.5586	6.44403e-47	-3.56958
gene-A9K55_005421	65561	9811	1178.41	158.639	7.27893e-47	-3.27607
gene-A9K55_006255	3118	420	60.2964	7.30001	8.09693e-47	-3.42742
gene-A9K55_002386	381	17	13.2841	0.513736	9.01274e-47	-5.0098
gene-A9K55_007281	232	3794	10.2536	151.411	1.18417e-46	3.49522
gene-A9K55_008616	1797	225	37.0922	4.17448	1.56138e-46	-3.53245
gene-A9K55_007536	6235	896	148.739	19.2268	1.56138e-46	-3.33433
gene-A9K55_001517	652	9544	26.1115	344.266	2.90024e-46	3.33572
gene-A9K55_003045	10487	1577	241.857	32.7183	3.07806e-46	-3.26895
gene-A9K55_007436	13656	2065	279.139	37.9745	3.53721e-46	-3.26095
gene-A9K55_003375	2855	392	32.9931	4.06808	6.53664e-46	-3.3998
gene-A9K55_006190	16997	2608	200.44	27.6594	9.28511e-46	-3.23992
gene-A9K55_003784	221	3536	12.0902	174.496	1.18644e-45	3.46367
gene-A9K55_005539	5177	757	125.503	16.5085	1.33988e-45	-3.30922
gene-A9K55_005500	1591	202	24.3797	2.77501	2.00999e-45	-3.51227
gene-A9K55_003849	240	4	3.25422	0.046955	2.27948e-45	-6.39083
gene-A9K55_003114	2794	392	79.3658	9.99294	3.55366e-45	-3.36864
gene-A9K55_007051	410	25	5.84349	0.312337	1.21144e-44	-4.5632
gene-A9K55_001303	145	2402	10.8442	162.012	2.31563e-44	3.51346
gene-A9K55_000003	47	1086	2.10244	44.2578	5.96236e-44	3.99156
gene-A9K55_006109	3141	473	71.645	9.70302	2.05818e-43	-3.26663
gene-A9K55_006051	11265	1843	279.614	41.1533	2.13879e-43	-3.14734
gene-A9K55_000024	66	1316	7.44227	134.063	2.38336e-43	3.77976
gene-A9K55_006261	213	3178	7.54062	101.377	3.72574e-43	3.36284
gene-A9K55_002658	1491	203	31.8484	3.88766	4.35851e-43	-3.4115
gene-A9K55_005063	765	9898	38.8829	452.794	5.33905e-43	3.15771
gene-A9K55_003044	11130	1844	179.049	26.6796	5.66715e-43	-3.12917
gene-A9K55_004112	40415	6817	818.109	124.142	1.01662e-42	-3.10338
Cordyceps_militaris_newGene_1169	0	354	0	6.48733	1.6768e-42	11.2251
gene-A9K55_006409	268	3771	2.5696	32.5352	2.73096e-42	3.27842
gene-A9K55_002205	15251	2612	389.674	60.0344	5.53143e-42	-3.08133
gene-A9K55_001376	563	7298	13.8663	161.795	8.07028e-42	3.16034
gene-A9K55_008323	1979	298	32.5875	4.40471	1.08262e-41	-3.26647
Cordyceps_militaris_newGene_1056	1429	203	16.3707	2.08799	1.10983e-41	-3.35023
gene-A9K55_004648	312	4219	5.19623	63.3081	1.44059e-41	3.22114
gene-A9K55_000270	14465	2513	154.5	24.1479	1.71185e-41	-3.06073
gene-A9K55_005349	378	4994	33.9686	403.747	2.04063e-41	3.18767
gene-A9K55_003848	253	8	4.2105	0.117729	3.10361e-41	-5.49286
gene-A9K55_004687	130	2000	5.21928	72.4169	3.69566e-41	3.40667
gene-A9K55_000788	747	88	26.9178	2.83959	4.05234e-41	-3.61903
gene-A9K55_003117	5	424	0.193058	18.3696	1.00164e-40	5.84162
gene-A9K55_002287	1251	179	40.872	5.25446	1.04596e-40	-3.3397
gene-A9K55_004877	36117	6474	1500.06	241.904	1.13941e-40	-3.01565
gene-A9K55_000315	95	1556	1.51745	22.5179	1.19376e-40	3.49663
gene-A9K55_002792	2280	365	187.117	26.9514	1.43003e-40	-3.17827
gene-A9K55_004555	39808	7187	449.136	72.9429	1.89808e-40	-3.0053
gene-A9K55_004610	12263	2208	501.32	81.2019	2.99722e-40	-3.00914
gene-A9K55_007015	11291	2043	226.361	36.8428	4.73216e-40	-3.00205
gene-A9K55_002162	4434	766	294.375	45.7154	4.8061e-40	-3.06867
gene-A9K55_002601	27	707	1.04364	25.4749	5.25702e-40	4.16981
gene-A9K55_004801	2304	377	39.8992	5.86812	5.68273e-40	-3.14673
gene-A9K55_007014	19986	3653	372.055	61.1663	6.40889e-40	-2.98751
gene-A9K55_006556	2452	407	97.178	14.5087	9.37629e-40	-3.12612
gene-A9K55_004141	502	52	16.6353	1.52569	2.39646e-39	-3.80302
gene-A9K55_007007	12876	2392	568.758	95.0543	3.04296e-39	-2.96404
gene-A9K55_009021	15786	2949	323.304	54.3355	3.93607e-39	-2.95601
gene-A9K55_002791	23033	4366	476.417	81.2449	9.52831e-39	-2.935
gene-A9K55_007661	6121	1141	469.16	78.6579	1.03429e-38	-2.95903
gene-A9K55_007701	874	9848	58.404	592.045	1.68479e-38	2.95825
gene-A9K55_004097	2552	28058	77.3217	764.962	2.43793e-38	2.92294
gene-A9K55_006843	750	102	8.61063	1.04602	3.77302e-38	-3.41215
gene-A9K55_006812	3425	623	92.4954	15.1259	6.91946e-38	-2.99423
gene-A9K55_005525	734	100	51.2955	6.28986	9.41713e-38	-3.40957
gene-A9K55_004472	1637	277	30.1915	4.58458	1.1349e-37	-3.09814
gene-A9K55_006836	447	47	17.321	1.63448	1.42747e-37	-3.78106
gene-A9K55_007236	3043	555	66.7765	10.9581	1.42747e-37	-2.99032
gene-A9K55_004248	35750	7052	1438.98	255.352	1.59051e-37	-2.87754
gene-A9K55_008206	2	330	0.033471	7.2785	2.38054e-37	6.75944
gene-A9K55_006838	2089	370	34.9532	5.56443	2.89425e-37	-3.03243
Cordyceps_militaris_newGene_1614	3607	679	36.6893	8.72847	5.27527e-37	-2.94477
gene-A9K55_004645	372	4286	9.3759	97.3205	6.53053e-37	2.99019
gene-A9K55_003664	2561	26822	87.5323	824.774	9.3299e-37	2.85286
gene-A9K55_007468	9403	1889	346.354	62.5797	1.43745e-36	-2.85113
gene-A9K55_000967	153	1972	5.26837	61.2139	1.4927e-36	3.15148
gene-A9K55_006269	43697	8932	902.068	165.869	2.12912e-36	-2.82618
gene-A9K55_007319	21846	4451	252.768	46.3258	2.12912e-36	-2.83085
gene-A9K55_003567	522	66	12.739	1.4402	6.66579e-36	-3.51629
gene-A9K55_000309	627	6727	7.3039	70.5653	6.80799e-36	2.8875
gene-A9K55_002973	3687	37431	549.087	5015.07	7.42161e-36	2.80795
gene-A9K55_004279	1073	11081	18.2729	169.809	7.72005e-36	2.83252
gene-A9K55_000671	1148	195	22.7031	3.4672	8.17111e-36	-3.09234
gene-A9K55_009309	5347	1091	546.488	100.299	1.02164e-35	-2.82864
gene-A9K55_009082	3809	751	101.814	18.0543	1.02536e-35	-2.87801
gene-A9K55_004017	5539	1133	203.307	37.3924	1.13736e-35	-2.82504
gene-A9K55_007237	670	98	7.599	1.00026	1.68595e-35	-3.30708
gene-A9K55_001180	2350	450	55.67	9.58765	1.88753e-35	-2.91998
gene-A9K55_003989	8236	1712	1455.25	272.098	1.99655e-35	-2.80188
gene-A9K55_007136	640	6734	13.6108	128.888	2.36946e-35	2.8594
gene-A9K55_004800	986	164	69.8637	10.4041	2.49203e-35	-3.12247
gene-A9K55_007013	10677	2238	191.567	36.1195	2.74052e-35	-2.78987
gene-A9K55_000372	4369	885	152.301	27.734	3.71942e-35	-2.83907
gene-A9K55_009316	8877	1878	170.427	32.4324	6.5391e-35	-2.7765
gene-A9K55_004688	151	1831	1.54407	16.8602	1.11522e-34	3.06343
gene-A9K55_006332	7977	1704	229.072	44.0089	1.50134e-34	-2.76254
gene-A9K55_009320	10698	2299	78.2612	15.1275	1.68397e-34	-2.75391
gene-A9K55_004951	32893	7131	661.982	129.099	1.69093e-34	-2.7413
gene-A9K55_002243	3872	799	72.3333	13.4209	2.17835e-34	-2.81231
gene-A9K55_002055	8502	1832	92.7066	17.9686	2.57989e-34	-2.75001
Cordyceps_militaris_newGene_119	0	258	0	5.39477	2.90571e-34	10.7689
gene-A9K55_003136	93	1235	4.055	48.6382	4.19612e-34	3.194
gene-A9K55_003127	789	130	25.2013	3.72114	5.12195e-34	-3.13579
gene-A9K55_009056	1369	13230	87.0063	756.549	6.64972e-34	2.7368
gene-A9K55_000456	264	2860	6.19645	60.4029	6.69404e-34	2.9012
gene-A9K55_004670	326	3449	13.5184	128.838	7.09717e-34	2.86712
Cordyceps_militaris_newGene_147	82303	18281	728.025	145.952	8.1032e-34	-2.70632
gene-A9K55_007072	110	1389	2.25315	25.7345	8.67013e-34	3.12156
gene-A9K55_001283	0	240	0	4.22863	9.44969e-34	10.6646
gene-A9K55_000674	5864	1279	114.466	22.4568	1.00963e-33	-2.73245
gene-A9K55_007188	0	239	0	3.77347	1.24014e-33	10.6586
gene-A9K55_002690	2281	21673	46.3463	396.219	1.25326e-33	2.71238
gene-A9K55_003894	2512	518	134.959	25.0355	1.42669e-33	-2.81318
gene-A9K55_005345	5376	1176	99.37	19.5419	1.42669e-33	-2.72822
gene-A9K55_000421	309	3241	10.8558	102.671	2.08925e-33	2.85462
gene-A9K55_008339	0	234	0	4.37713	3.7572e-33	10.6281
gene-A9K55_006319	1011	186	18.5883	3.0635	4.47867e-33	-2.97713
gene-A9K55_001208	4	298	0.162392	13.4162	6.81326e-33	5.64781
gene-A9K55_006354	924213	211882	39008.3	8045.28	7.02052e-33	-2.66069
gene-A9K55_000448	20	476	0.266124	5.97617	8.08166e-33	4.03027
gene-A9K55_007170	10	372	0.283812	9.696	8.32593e-33	4.66743
gene-A9K55_003974	550	84	16.9043	2.31767	1.00946e-32	-3.24443
Cordyceps_militaris_newGene_565	0	229	0	3.09993	1.52552e-32	10.597
Cordyceps_militaris_newGene_1203	3086	677	57.3342	11.3085	3.46682e-32	-2.72397
gene-A9K55_003990	7616	1765	54.3037	11.3202	5.14462e-32	-2.64499
gene-A9K55_006329	4958	1139	143.178	29.5839	5.26978e-32	-2.65756
gene-A9K55_009346	103	1240	2.28107	24.8343	5.38683e-32	3.05264
gene-A9K55_003115	3783	847	142.357	28.6754	5.80011e-32	-2.69461
gene-A9K55_009131	42	669	0.949717	13.6223	1.19683e-31	3.45464
gene-A9K55_001304	154	1682	2.6892	26.4536	1.33143e-31	2.91262
gene-A9K55_002944	7955	1882	156.176	33.225	2.07713e-31	-2.61523
gene-A9K55_003996	803	150	5.75836	0.965314	2.28539e-31	-2.95492
gene-A9K55_003341	0	216	0	8.15549	3.66883e-31	10.5127
gene-A9K55_008524	7796	1864	197.244	42.4237	4.45023e-31	-2.59996
gene-A9K55_001737	19	438	2.78131	57.8557	4.82247e-31	3.98389
gene-A9K55_003107	8551	2051	201.22	43.4158	4.9896e-31	-2.5954
gene-A9K55_002592	669	6104	11.7291	96.3722	5.04293e-31	2.65377
gene-A9K55_000708	2710	615	59.6022	12.1506	5.38997e-31	-2.67507
gene-A9K55_003008	363	3458	5.39707	46.3233	5.58385e-31	2.71583
gene-A9K55_008048	58	797	3.25705	40.8098	8.06977e-31	3.24246
gene-A9K55_002125	6088	1463	215.14	46.4932	8.54033e-31	-2.59264
gene-A9K55_002338	6847	1656	65.9099	14.3332	1.13752e-30	-2.58339
Cordyceps_militaris_newGene_997	0	211	0	3.57755	1.16866e-30	10.479
gene-A9K55_008722	289	2781	32.3613	280.371	1.18274e-30	2.7303
gene-A9K55_007977	1057	9241	12.9781	102.081	1.25337e-30	2.59223
gene-A9K55_006590	23193	5712	498.516	110.448	1.61498e-30	-2.55732
gene-A9K55_001103	170	1755	3.02391	28.0756	1.62073e-30	2.83139
gene-A9K55_001812	8	315	0.133833	4.93377	1.71858e-30	4.74587
gene-A9K55_003831	517	87	17.427	2.61695	2.25793e-30	-3.10464
gene-A9K55_007811	3133	739	308.078	65.346	3.46502e-30	-2.61938
gene-A9K55_000643	0	206	0	3.24887	3.8098e-30	10.4444
gene-A9K55_000080	146	1529	4.18739	39.7095	3.88435e-30	2.85195
gene-A9K55_007816	10726	2660	197.56	44.0698	3.99556e-30	-2.54727
gene-A9K55_001107	3	256	0.080815	9.28013	4.67298e-30	5.83188
Cordyceps_militaris_newGene_365	56	753	0.782492	10.2241	5.1632e-30	3.21108
gene-A9K55_009163	38090	9609	642.535	145.825	7.3337e-30	-2.52266
gene-A9K55_004120	465	4170	15.8355	127.808	7.49873e-30	2.62875
gene-A9K55_007359	1302	11022	23.8379	181.663	8.3887e-30	2.54577
gene-A9K55_001153	6190	1540	184.35	41.2415	8.82999e-30	-2.54262
Cordyceps_militaris_newGene_1086	23	455	0.375916	6.68182	9.15918e-30	3.76452
gene-A9K55_005252	12658	3184	208.135	47.0908	9.28607e-30	-2.52681
gene-A9K55_005072	8565	2147	208.121	46.918	1.00566e-29	-2.53177
Cordyceps_militaris_newGene_677	111	1215	5.14533	50.9983	1.02285e-29	2.91545
gene-A9K55_001739	429	69	18.3932	2.63789	1.13725e-29	-3.16929
gene-A9K55_003854	557	100	11.3495	1.83293	1.17386e-29	-3.01153
gene-A9K55_001194	2027	16921	23.7326	178.312	1.28763e-29	2.52561
gene-A9K55_009197	9985	2520	289.142	65.6373	1.37618e-29	-2.52199
gene-A9K55_001282	500	4423	9.33605	74.3307	1.43374e-29	2.60905
gene-A9K55_003120	560	101	37.6	6.08793	1.53389e-29	-3.00495
gene-A9K55_007012	34585	8821	1360.56	312.168	1.54479e-29	-2.50684
gene-A9K55_004844	334	46	23.5139	2.87024	2.53062e-29	-3.39168
Cordyceps_militaris_newGene_1304	127	0	3.97851	0	3.885e-29	-10.2824
gene-A9K55_005412	585	5002	79.1715	609.196	7.06236e-29	2.56006
gene-A9K55_006822	6143	1581	46.2376	10.7003	8.82203e-29	-2.49372
gene-A9K55_002366	11	323	0.094688	2.74565	1.29624e-28	4.32757
gene-A9K55_004762	54	702	0.580809	6.82717	1.33507e-28	3.16229
gene-A9K55_005344	42	596	2.48396	32.2579	1.67876e-28	3.28798
gene-A9K55_001681	2056	500	54.1077	11.8315	1.75407e-28	-2.57521
gene-A9K55_002767	59134	15678	1766.4	421.314	2.01737e-28	-2.45096
gene-A9K55_008002	123	0	2.67652	0	2.11929e-28	-10.2363
gene-A9K55_005233	504	4267	6.18452	47.1321	2.49843e-28	2.54576
Cordyceps_militaris_newGene_920	32654	8677	286.718	67.3363	2.61447e-28	-2.4477
gene-A9K55_000130	10164	2683	176.002	41.7849	2.87575e-28	-2.45721
gene-A9K55_001660	431	75	9.339	1.44582	3.12862e-28	-3.05595
gene-A9K55_008581	109	1129	3.2941	30.8595	3.98938e-28	2.83576
Cordyceps_militaris_newGene_899	121	0	2.66787	0	4.17556e-28	-10.2127
gene-A9K55_007925	642	5315	13.3414	99.4853	4.41686e-28	2.51351
gene-A9K55_004948	27	461	0.502382	7.75952	4.7006e-28	3.55303
Cordyceps_militaris_newGene_175	147	1427	1.32161	12.3322	4.78701e-28	2.74252
Cordyceps_militaris_newGene_489	15115	4039	895.299	215.19	5.00732e-28	-2.43959
gene-A9K55_003151	1434	11380	59.0827	421.849	5.99451e-28	2.45257
gene-A9K55_007599	536	104	11.4894	1.99489	7.71776e-28	-2.8996
gene-A9K55_007719	1694	416	35.461	7.82141	9.23228e-28	-2.56108
gene-A9K55_004381	2116	531	60.7569	13.7104	9.23228e-28	-2.52995
Cordyceps_militaris_newGene_877	0	184	0	2.39124	9.23228e-28	10.2816
gene-A9K55_003992	1193	281	28.5751	6.05675	1.03846e-27	-2.62104
gene-A9K55_007189	419	3516	10.3507	78.1316	1.13733e-27	2.5329
gene-A9K55_007761	127	1253	4.25453	37.7812	1.13733e-27	2.76577
Cordyceps_militaris_newGene_161	119	0	5.68354	0	1.15189e-27	-10.1886
gene-A9K55_007342	7731	2078	84.8302	20.511	1.20141e-27	-2.4311
gene-A9K55_005518	5784	1548	177.859	42.817	1.26324e-27	-2.43728
gene-A9K55_004696	9448	72161	297.567	2044.65	2.59073e-27	2.3974
gene-A9K55_005524	7160	1945	160.165	39.1289	2.64435e-27	-2.41583
gene-A9K55_007154	2969	22790	115.89	800.526	2.85511e-27	2.40459
gene-A9K55_006238	882	6893	21.3804	150.34	3.71016e-27	2.43042
gene-A9K55_006834	2291	594	45.5638	10.6294	5.09448e-27	-2.48287
Cordyceps_militaris_newGene_315	0	177	0	2.78092	6.25168e-27	10.2257
gene-A9K55_008681	2478	649	67.4261	15.8781	6.25168e-27	-2.46834
gene-A9K55_005595	1183	9074	75.159	518.893	7.71259e-27	2.40346
gene-A9K55_005914	59	687	0.768516	8.08292	1.57107e-26	3.00361
gene-A9K55_009109	1935	506	37.5511	8.82838	1.93309e-26	-2.4705
gene-A9K55_002866	1338	10096	96.8144	657.519	1.93888e-26	2.37982
gene-A9K55_003110	4802	1334	57.7981	14.44	1.94432e-26	-2.38347
gene-A9K55_005930	271	2261	2.74502	20.6642	2.67275e-26	2.52442
gene-A9K55_000811	16674	4736	577.472	147.56	2.78031e-26	-2.35155
gene-A9K55_003703	448	88	6.07962	1.06875	3.02365e-26	-2.88155
gene-A9K55_003152	966	234	12.4399	2.71037	3.24145e-26	-2.58048
gene-A9K55_004432	5672	1595	119.445	30.2131	3.38538e-26	-2.36592
gene-A9K55_005463	43	551	2.02872	23.8995	3.47516e-26	3.14089
gene-A9K55_004006	108	1045	1.80435	15.7261	3.59269e-26	2.73752
gene-A9K55_005536	3168	870	23.1093	5.70602	5.10652e-26	-2.40001
gene-A9K55_007004	1269	323	9.47603	2.16415	5.29264e-26	-2.50927
gene-A9K55_000086	144	1301	2.14416	17.4933	5.33041e-26	2.6389
gene-A9K55_007736	6559	1865	205.936	52.6781	5.8132e-26	-2.34993
gene-A9K55_004704	20252	5839	511.21	132.589	6.78998e-26	-2.32997
gene-A9K55_007820	61519	17813	4333.36	1128.76	7.03944e-26	-2.32382
Cordyceps_militaris_newGene_1373	109	0	1.97818	0	8.13327e-26	-10.0621
gene-A9K55_004724	4536	1289	132.457	33.8527	9.10053e-26	-2.35076
Cordyceps_militaris_newGene_296	82	833	1.76949	16.4277	9.62683e-26	2.80736
gene-A9K55_009243	1362	10000	22.7424	150.296	1.12951e-25	2.34039
gene-A9K55_009171	32	458	0.648975	8.43471	1.17929e-25	3.29935
gene-A9K55_005319	119	1102	3.48973	29.0939	1.23821e-25	2.67432
gene-A9K55_004984	41	526	3.02154	35.4747	1.34411e-25	3.14246
gene-A9K55_000695	1214	313	148.872	34.5029	1.58383e-25	-2.4907
gene-A9K55_007801	135	1218	1.47074	11.9583	1.60583e-25	2.63684
gene-A9K55_002796	0	166	0	3.43236	1.62571e-25	10.1332
gene-A9K55_009315	1920	521	67.8244	16.5465	1.65827e-25	-2.41714
gene-A9K55_000711	3170	891	61.8708	15.6419	2.17874e-25	-2.36652
gene-A9K55_000418	94591	28012	396.351	105.593	2.91517e-25	-2.29138
gene-A9K55_001728	4712	1365	103.618	26.9907	2.91762e-25	-2.32304
gene-A9K55_001189	3717	26438	49.9263	319.527	3.83257e-25	2.29465
gene-A9K55_006386	128	1144	4.03527	32.5127	4.5185e-25	2.62318
gene-A9K55_005435	54	607	1.98634	20.2517	4.62642e-25	2.95257
gene-A9K55_008619	21608	6420	393.119	105.072	4.62642e-25	-2.28662
gene-A9K55_005909	37	483	0.728061	8.57956	5.32944e-25	3.16717
Cordyceps_militaris_newGene_523	180	19	3.78382	0.343551	5.45374e-25	-3.76928
gene-A9K55_002121	371	72	28.188	4.92807	6.81166e-25	-2.89851
gene-A9K55_003665	3948	27742	318.992	2016.92	8.15845e-25	2.27712
gene-A9K55_006856	0	160	0	2.33501	8.69512e-25	10.0801
gene-A9K55_002927	11661	3514	222.228	60.2474	1.52442e-24	-2.26618
Cordyceps_militaris_newGene_835	485	107	15.8725	3.15098	1.65151e-24	-2.71441
gene-A9K55_007297	0	157	0	4.71924	1.72516e-24	10.0528
Cordyceps_militaris_newGene_1358	107	974	2.35603	19.0784	1.82762e-24	2.64943
gene-A9K55_003250	4173	1242	128.702	34.4358	1.96152e-24	-2.28401
gene-A9K55_009195	2057	586	28.3933	7.26782	2.17079e-24	-2.347
gene-A9K55_001163	289	2226	4.97488	34.4949	2.40625e-24	2.40917
gene-A9K55_001446	2332	673	78.6567	20.4064	3.08551e-24	-2.32836
gene-A9K55_004597	6263	1896	80.605	21.9508	3.35129e-24	-2.25953
gene-A9K55_009268	277	47	12.7096	1.93387	3.57389e-24	-3.09088
gene-A9K55_007314	60558	18671	1485.46	412.006	4.07546e-24	-2.23324
gene-A9K55_003244	391	2898	7.45952	49.764	4.53711e-24	2.35379
gene-A9K55_004276	807	208	8.43969	1.95705	5.47599e-24	-2.49087
gene-A9K55_008407	423	3104	14.2529	94.1846	6.07983e-24	2.33939
gene-A9K55_004693	954	6635	16.6869	104.401	6.47984e-24	2.26219
gene-A9K55_006943	711	179	14.5261	3.28258	6.49964e-24	-2.52463
gene-A9K55_009273	4690	1433	282.623	77.6684	8.53556e-24	-2.24616
gene-A9K55_006006	275	2081	6.42408	43.8465	9.68267e-24	2.38362
gene-A9K55_008167	8331	2577	104.128	28.9778	9.99248e-24	-2.22846
gene-A9K55_007859	57	596	1.53125	14.4581	1.27496e-23	2.84833
gene-A9K55_002363	0	150	0	8.66164	1.35559e-23	9.9871
gene-A9K55_008003	236	37	3.98559	0.563233	1.50814e-23	-3.20378
gene-A9K55_002395	8404	2622	58.3639	16.3809	1.70344e-23	-2.21607
gene-A9K55_002870	3455	1048	64.7792	17.6697	1.72673e-23	-2.25661
gene-A9K55_001515	7822	2442	104.406	29.3158	1.87352e-23	-2.21513
Cordyceps_militaris_newGene_449	15	284	0.25878	4.8718	2.07489e-23	3.6981
gene-A9K55_000831	67364	21327	1114.72	317.487	2.15536e-23	-2.19501
gene-A9K55_008302	139	1144	8.4177	62.3779	2.46015e-23	2.50433
gene-A9K55_007260	194	1507	18.8211	132.028	3.32555e-23	2.42121
gene-A9K55_008719	20774	6604	1746.55	499.436	3.47555e-23	-2.18907
gene-A9K55_006984	85	772	2.54058	20.7844	5.03495e-23	2.64589
gene-A9K55_007884	41706	13371	618.475	178.379	5.07454e-23	-2.17686
gene-A9K55_000508	141	1146	4.36653	32.0663	5.15097e-23	2.48626
Cordyceps_militaris_newGene_685	0	145	0	8.38798	5.48515e-23	9.93824
gene-A9K55_008035	62	614	4.10594	37.1234	5.71773e-23	2.77015
Cordyceps_militaris_newGene_1054	1125	321	13.9695	3.06819	6.2103e-23	-2.34447
gene-A9K55_004348	33	415	1.25188	14.2335	6.35733e-23	3.11291
gene-A9K55_004114	0	144	0	2.54757	7.79121e-23	9.92827
gene-A9K55_005963	10011	3208	209.131	60.2818	7.92969e-23	-2.17751
gene-A9K55_003966	10691	3440	341.857	98.9554	9.84954e-23	-2.17159
Cordyceps_militaris_newGene_990	0	143	0	3.5053	1.1109e-22	9.91823
gene-A9K55_000027	668	4542	18.1218	110.919	1.15854e-22	2.22951
gene-A9K55_006622	3379	1059	74.3169	20.9537	1.25869e-22	-2.20946
gene-A9K55_004224	1448	430	32.6536	8.70899	1.3217e-22	-2.28698
gene-A9K55_002901	3836	24802	84.1718	489.705	1.62233e-22	2.15703
gene-A9K55_004523	6021	1941	160.113	46.4161	1.7351e-22	-2.16884
gene-A9K55_008309	5339	1718	108.915	31.5158	1.76472e-22	-2.17147
gene-A9K55_004674	10942	3564	330.626	96.8853	2.06034e-22	-2.15399
gene-A9K55_002703	49	512	0.907388	8.62959	2.09038e-22	2.84698
gene-A9K55_002936	2537	793	70.8865	19.9155	2.32444e-22	-2.21325
gene-A9K55_005991	25874	8514	145.018	42.9305	2.78779e-22	-2.1393
gene-A9K55_000138	49538	16368	826.291	245.614	3.20956e-22	-2.13337
gene-A9K55_004684	562	146	53.6758	12.5549	3.26338e-22	-2.47913
gene-A9K55_002882	95	807	3.33113	25.453	4.57891e-22	2.54956
gene-A9K55_000126	0	138	0	2.29757	4.63227e-22	9.86693
gene-A9K55_004359	248	1783	4.75009	30.7257	4.86014e-22	2.3097
gene-A9K55_008420	11535	3813	193.632	57.5819	4.9473e-22	-2.1327
gene-A9K55_009180	519	134	10.7394	2.49148	5.83745e-22	-2.48792
gene-A9K55_003833	20331	6779	1682.15	504.548	6.70827e-22	-2.12024
gene-A9K55_002646	113	917	4.10168	30.1561	6.8297e-22	2.4838
Cordyceps_militaris_newGene_748	10000	3329	141.324	42.3178	8.26821e-22	-2.12252
gene-A9K55_000459	2043	645	25.4046	7.21665	8.47677e-22	-2.19878
gene-A9K55_008990	640	4218	12.7132	75.4832	8.6234e-22	2.18451
Cordyceps_militaris_newGene_699	21	311	0.347764	4.64752	8.77731e-22	3.34642
gene-A9K55_006652	3	167	0.070414	3.70709	1.04692e-21	5.21603
gene-A9K55_000765	1481	458	28.0064	7.78848	1.05126e-21	-2.22851
gene-A9K55_001538	7787	2600	89.2056	26.7917	1.16658e-21	-2.11822
gene-A9K55_004663	278	1942	8.52307	53.5479	1.21187e-21	2.26824
gene-A9K55_003471	34	397	4.40759	47.022	1.4186e-21	3.00602
gene-A9K55_004695	315	2163	12.52	77.4106	1.43308e-21	2.24352
gene-A9K55_007453	427	105	7.81332	1.72889	1.48445e-21	-2.55789
gene-A9K55_003814	18	284	0.428188	6.10624	1.52776e-21	3.43669
gene-A9K55_001957	127	991	2.68704	18.9277	1.72797e-21	2.42739
gene-A9K55_004294	16733	5665	429.64	130.848	1.78998e-21	-2.09825
gene-A9K55_008562	0	133	0	2.1392	1.94869e-21	9.81375
gene-A9K55_007649	8967	3026	96.2726	29.2194	1.9931e-21	-2.10288
gene-A9K55_001984	68	612	1.00056	8.1526	2.23007e-21	2.63238
gene-A9K55_000011	12187	4136	593.681	181.262	2.36002e-21	-2.09472
gene-A9K55_002286	7649	2586	455.659	138.541	2.48949e-21	-2.10021
gene-A9K55_001105	24	326	0.316154	3.87616	2.67799e-21	3.22257
Cordyceps_militaris_newGene_4	62	572	0.972174	8.09114	2.91183e-21	2.66795
gene-A9K55_009239	2311	752	39.0469	11.4278	3.08512e-21	-2.15522
gene-A9K55_004820	2057	12738	141.953	791.135	3.32971e-21	2.09474
gene-A9K55_000416	68395	23552	1192.34	369.374	3.82843e-21	-2.07376
gene-A9K55_006725	3647	1225	125.891	38.0121	3.85146e-21	-2.10952
gene-A9K55_006215	457	2991	9.40722	55.4271	4.04132e-21	2.17439
gene-A9K55_003568	2314	756	38.8423	11.4142	4.13661e-21	-2.14944
gene-A9K55_000487	4479	1517	74.4717	22.6815	4.70434e-21	-2.09757
gene-A9K55_005621	47	472	1.95433	17.9043	4.91076e-21	2.78965
gene-A9K55_007049	83	0	1.63498	0	5.24119e-21	-9.6694
gene-A9K55_003708	42	440	1.20782	11.651	5.33556e-21	2.8503
Cordyceps_militaris_newGene_1566	0	130	0	3.33322	5.78925e-21	9.78087
gene-A9K55_003112	22	304	0.398634	5.02682	5.7976e-21	3.2468
gene-A9K55_007679	1059	326	39.7091	10.9869	5.81664e-21	-2.23497
gene-A9K55_000417	7118	2447	253.248	78.3051	7.08676e-21	-2.07612
gene-A9K55_005659	51046	17771	446.443	139.819	7.54798e-21	-2.05799
gene-A9K55_000022	1200	377	19.8811	5.60658	7.76063e-21	-2.20568
gene-A9K55_002358	3899	1329	64.4051	19.7462	8.20806e-21	-2.08837
gene-A9K55_006782	206	1440	8.95216	56.4837	9.06687e-21	2.26906
gene-A9K55_005693	60	545	2.8404	23.552	9.23681e-21	2.64544
gene-A9K55_006028	3705	1265	52.0513	15.9847	9.7478e-21	-2.08593
gene-A9K55_002955	21688	7577	371.859	116.876	1.08022e-20	-2.0529
gene-A9K55_005403	9912	3448	205.015	64.1615	1.13799e-20	-2.0591
gene-A9K55_003597	642	185	12.6409	3.27991	1.16722e-20	-2.32985
gene-A9K55_006754	482	3087	10.6066	61.2002	1.16854e-20	2.14314
gene-A9K55_008792	39	413	0.904666	8.60804	1.1742e-20	2.86562
gene-A9K55_000663	418	108	8.61084	1.98437	1.24517e-20	-2.48657
gene-A9K55_004090	171	26	3.53735	0.46707	1.42148e-20	-3.24581
gene-A9K55_002811	12050	4225	192.668	60.7724	1.64092e-20	-2.0477
gene-A9K55_002261	1248	400	17.5565	5.05196	1.74718e-20	-2.17686
gene-A9K55_000357	2194	13188	101.197	547.25	1.86402e-20	2.05181
gene-A9K55_005372	166	25	4.79324	0.644757	1.88546e-20	-3.25928
Cordyceps_militaris_newGene_1002	75	634	1.13362	7.18109	1.90156e-20	2.54217
gene-A9K55_008984	20	280	0.398695	5.03579	1.98992e-20	3.26505
gene-A9K55_008204	705	4382	16.2177	90.7098	2.03376e-20	2.10001
gene-A9K55_005885	9966	3502	361.99	114.435	2.04168e-20	-2.04451
gene-A9K55_007370	3768	1304	167.863	52.2451	2.06652e-20	-2.06646
gene-A9K55_008938	354	87	20.0352	4.42773	2.17417e-20	-2.55835
gene-A9K55_005466	837	256	25.7287	7.07622	2.25895e-20	-2.24415
gene-A9K55_003898	1248	402	26.8198	7.76291	2.36843e-20	-2.16966
gene-A9K55_002710	63	553	0.948481	7.56549	2.93162e-20	2.59618
gene-A9K55_003495	15553	5519	411.512	131.367	2.97555e-20	-2.03041
gene-A9K55_003392	737	4536	24.005	132.944	3.09539e-20	2.08581
gene-A9K55_006945	6307	2221	185.207	58.6671	3.17755e-20	-2.0414
gene-A9K55_006339	2950	1015	55.907	17.2973	3.82765e-20	-2.0748
Cordyceps_militaris_newGene_722	2339	797	49.0564	15.0299	4.02838e-20	-2.08876
gene-A9K55_001963	457	125	27.8053	6.85509	4.17431e-20	-2.40461
gene-A9K55_005423	119	885	12.2686	82.1165	4.62319e-20	2.35799
gene-A9K55_005282	3751	1317	183.563	57.9578	4.80252e-20	-2.04562
Cordyceps_militaris_newGene_1305	687	207	14.7569	4.00526	4.80494e-20	-2.26559
gene-A9K55_007467	46171	16618	1039.6	336.606	5.43082e-20	-2.00996
gene-A9K55_003451	810	252	17.8753	4.99582	5.537e-20	-2.21956
gene-A9K55_004574	14888	5340	408.442	131.795	5.65935e-20	-2.01493
Cordyceps_militaris_newGene_273	26	317	0.378506	4.12579	6.20564e-20	3.0672
gene-A9K55_008787	59	520	1.57726	12.5222	6.78134e-20	2.60192
gene-A9K55_007138	3969	1407	35.9128	11.4524	7.73012e-20	-2.03176
gene-A9K55_007783	429	2683	7.87092	44.372	7.79931e-20	2.10881
gene-A9K55_008555	949	304	42.6068	12.2665	7.8067e-20	-2.17752
gene-A9K55_003066	1135	371	23.4166	6.87677	8.06701e-20	-2.14848
gene-A9K55_002440	57	508	2.00661	16.0856	8.32353e-20	2.61791
gene-A9K55_001162	297	1904	5.82211	33.617	9.79956e-20	2.14439
gene-A9K55_004811	480	136	18.8786	4.7873	9.84671e-20	-2.35389
gene-A9K55_006145	334	2116	4.7587	27.1833	1.09891e-19	2.12735
gene-A9K55_005616	640	3882	11.3323	61.9052	1.12745e-19	2.06476
gene-A9K55_003253	28	323	0.671843	7.05382	1.22143e-19	2.98772
gene-A9K55_000766	4453	1596	122.142	39.3788	1.25106e-19	-2.01594
gene-A9K55_005504	31	343	0.714712	7.17189	1.25327e-19	2.92802
gene-A9K55_007137	3220	1146	27.7361	8.87691	1.30753e-19	-2.02604
gene-A9K55_003757	6	174	0.120796	3.3926	1.36547e-19	4.29915
gene-A9K55_005935	41	403	0.974125	8.61904	1.39443e-19	2.7583
gene-A9K55_005516	3688	1320	119.393	38.4329	1.46741e-19	-2.0179
gene-A9K55_007023	211	42	6.95098	1.22102	1.56526e-19	-2.86013
gene-A9K55_005244	1002	327	8.55551	2.51257	1.65892e-19	-2.15074
gene-A9K55_002598	8792	3205	347.159	113.833	1.8502e-19	-1.99154
gene-A9K55_000491	28057	10309	367.448	121.453	1.93944e-19	-1.98017
gene-A9K55_004802	21714	7993	419.968	139.072	2.28452e-19	-1.97752
gene-A9K55_003345	1716	9909	31.1493	161.898	2.3843e-19	1.9939
gene-A9K55_008750	1683	582	35.3695	10.9868	2.50316e-19	-2.06739
gene-A9K55_005248	899	5253	25.4629	133.855	2.76246e-19	2.0109
gene-A9K55_005147	18727	6916	165.444	54.9614	2.86206e-19	-1.97281
gene-A9K55_005992	16261	6001	95.2362	31.6161	2.86206e-19	-1.97384
gene-A9K55_008738	372	2297	9.73066	54.1213	2.89241e-19	2.09035
Cordyceps_militaris_newGene_1338	356	95	31.7651	7.61984	3.28401e-19	-2.43977
gene-A9K55_005858	14513	5369	192.245	63.9798	3.42283e-19	-1.97032
gene-A9K55_009230	97	723	4.51318	30.5339	3.90685e-19	2.36099
gene-A9K55_006776	10697	3961	557.552	185.719	4.10752e-19	-1.96896
gene-A9K55_008324	178	32	6.52577	1.04032	4.44226e-19	-3.00563
gene-A9K55_004599	7279	2691	108.868	36.2049	4.69079e-19	-1.97126
Cordyceps_militaris_newGene_507	15	230	0.55849	7.69505	5.19902e-19	3.39402
gene-A9K55_004402	3538	1294	82.5059	27.1322	5.32122e-19	-1.9867
gene-A9K55_006360	18348	6851	226.367	76.031	5.42279e-19	-1.95694
gene-A9K55_002015	3787	1388	65.0257	21.4438	5.44436e-19	-1.98366
gene-A9K55_009116	20912	7816	265.531	89.2831	5.52552e-19	-1.95553
gene-A9K55_000396	504	150	28.9815	7.74586	5.5312e-19	-2.28306
Cordyceps_militaris_newGene_646	22	277	0.345207	3.9594	5.5312e-19	3.11268
gene-A9K55_006990	12648	4721	88.8499	29.8353	5.98898e-19	-1.95744
gene-A9K55_007395	10	197	0.328869	5.79905	6.03001e-19	3.75083
gene-A9K55_007942	1761	622	124.875	39.6243	7.0586e-19	-2.03687
Cordyceps_militaris_newGene_381	39	380	0.7708	6.90411	7.17326e-19	2.74552
gene-A9K55_007045	18	249	0.914867	11.5424	7.47275e-19	3.24705
gene-A9K55_006946	2848	1034	51.1854	16.7125	7.98255e-19	-1.99728
gene-A9K55_002294	9	190	0.156182	3.32987	8.61555e-19	3.84906
gene-A9K55_004709	94	693	1.47243	9.77244	8.9124e-19	2.34514
gene-A9K55_000835	3	142	0.06703	3.03389	9.07983e-19	4.9823
gene-A9K55_007533	2592	14533	32.5089	164.012	9.42954e-19	1.95143
gene-A9K55_008767	772	253	21.8662	6.44314	1.00871e-18	-2.14454
gene-A9K55_005256	295	1817	10.1929	56.5943	1.02411e-18	2.08666
Cordyceps_militaris_newGene_1083	111	789	3.5484	22.7468	1.02728e-18	2.29268
Cordyceps_militaris_newGene_747	2912	1067	68.3018	22.5089	1.2245e-18	-1.98403
Cordyceps_militaris_newGene_599	71	562	1.76479	13.005	1.25659e-18	2.44726
gene-A9K55_003544	84	631	2.82084	19.0691	1.32863e-18	2.37204
gene-A9K55_003113	17	241	0.920888	11.7446	1.34809e-18	3.28195
gene-A9K55_000749	95	696	4.80603	31.6793	1.36871e-18	2.33612
gene-A9K55_006729	1288	452	31.7993	10.0245	1.52526e-18	-2.04611
gene-A9K55_003866	9017	49692	196.242	972.949	1.62832e-18	1.92656
gene-A9K55_000805	88	6	1.70128	0.104544	1.79225e-18	-4.37673
gene-A9K55_006355	104073	39962	3715.65	1283.52	2.1259e-18	-1.91662
gene-A9K55_008245	70	546	10.7363	76.3711	2.24678e-18	2.42604
gene-A9K55_002433	15444	5915	456.102	157.148	2.41458e-18	-1.9203
gene-A9K55_008203	40	375	0.533938	4.50261	2.5026e-18	2.68999
gene-A9K55_002394	1964	716	71.3407	23.3818	2.58532e-18	-1.99127
gene-A9K55_008596	18	242	0.619316	7.48072	2.83051e-18	3.20594
gene-A9K55_006092	109	764	1.73455	11.0207	3.06382e-18	2.27245
gene-A9K55_004920	8	173	0.165861	3.21369	3.14047e-18	3.88185
gene-A9K55_001219	201	1268	3.97192	22.6014	3.22293e-18	2.121
gene-A9K55_007903	11556	4443	293.1	101.386	3.33058e-18	-1.91473
gene-A9K55_000548	2156	795	101.234	33.552	3.45686e-18	-1.97486
gene-A9K55_007524	33	330	2.35728	21.3271	3.47197e-18	2.78239
gene-A9K55_003279	0	110	0	3.80963	3.48478e-18	9.54016
gene-A9K55_000531	0	110	0	1.97435	3.48478e-18	9.54016
gene-A9K55_004817	4	143	0.017317	0.554959	3.72028e-18	4.58929
gene-A9K55_005159	28	300	0.462074	4.60312	3.99117e-18	2.8812
gene-A9K55_007116	11081	4281	258.415	89.8034	4.43327e-18	-1.90776
gene-A9K55_006696	254	1546	4.76752	26.123	4.85899e-18	2.06947
Cordyceps_militaris_newGene_1003	604	3432	28.382	145.194	4.93233e-18	1.97052
gene-A9K55_001904	546	174	49.9066	14.2799	4.93233e-18	-2.18458
gene-A9K55_009141	720	4058	54.7313	277.766	5.05719e-18	1.95882
gene-A9K55_006668	6869	2656	265.206	92.2541	6.06717e-18	-1.90651
gene-A9K55_008582	119	807	8.48648	52.1401	6.43168e-18	2.22491
gene-A9K55_003850	153	27	13.355	2.08643	6.5837e-18	-3.0313
gene-A9K55_004014	4196	1613	48.8109	16.8814	6.80116e-18	-1.9149
gene-A9K55_003111	1718	634	45.3374	15.0379	7.64356e-18	-1.97365
gene-A9K55_001357	0	108	0	4.62944	7.65041e-18	9.51372
gene-A9K55_006189	2655	1003	56.5877	19.2286	7.69259e-18	-1.93996
gene-A9K55_000751	1572	8550	18.8962	92.4835	7.76314e-18	1.90753
gene-A9K55_002034	8282	3227	153.895	53.9385	8.22511e-18	-1.89546
Cordyceps_militaris_newGene_138	0	99	0	0.720094	8.62989e-18	9.38837
gene-A9K55_007808	656	3670	16.5896	83.5244	9.65191e-18	1.94812
gene-A9K55_008944	15030	5903	378.466	133.717	9.90848e-18	-1.88402
gene-A9K55_007665	4	140	0.086196	3.40929	1.00082e-17	4.55873
Cordyceps_militaris_newGene_329	74	552	1.04623	7.09765	1.06198e-17	2.36174
gene-A9K55_007005	173	35	4.86056	0.883462	1.11123e-17	-2.83584
gene-A9K55_004048	2214	836	46.9093	15.9188	1.11364e-17	-1.94062
gene-A9K55_005148	1135	409	23.3344	7.55727	1.11847e-17	-2.00785
gene-A9K55_004487	0	106	0	3.31487	1.12614e-17	9.4868
gene-A9K55_001313	5312	2071	226.919	79.5957	1.16026e-17	-1.89458
gene-A9K55_000812	117472	46503	3197.53	1138.75	1.16083e-17	-1.87264
gene-A9K55_004307	22	259	0.571558	6.08609	1.19451e-17	3.0158
gene-A9K55_005222	3304	1279	53.8081	18.7404	1.33286e-17	-1.9048
gene-A9K55_001195	196	1204	4.55053	25.1287	1.57677e-17	2.08261
gene-A9K55_008556	3055	1184	47.1831	16.4424	1.594e-17	-1.9031
gene-A9K55_002269	810	4418	12.8469	63.0651	1.61052e-17	1.91154
gene-A9K55_002657	7656	3023	85.0902	30.217	1.78992e-17	-1.87628
Cordyceps_militaris_newGene_926	415	128	19.0667	5.27808	2.07874e-17	-2.23138
Cordyceps_militaris_newGene_1308	211951	84839	1918.63	690.895	2.12618e-17	-1.85666
gene-A9K55_002979	7122	2824	98.9875	35.3036	2.36826e-17	-1.87021
gene-A9K55_000923	12	191	0.362729	5.27295	2.39231e-17	3.44564
gene-A9K55_004277	63	485	2.4446	17.1474	2.44749e-17	2.40694
gene-A9K55_002457	2349	903	174.901	60.4359	2.56144e-17	-1.9148
gene-A9K55_007347	19580	7836	325.551	117.208	2.60483e-17	-1.8569
gene-A9K55_006614	7136	2837	291.713	104.339	2.72209e-17	-1.86642
gene-A9K55_006566	14	205	0.45647	6.0606	2.87358e-17	3.32696
gene-A9K55_003033	104195	41926	5404.18	1956.27	2.89905e-17	-1.84909
gene-A9K55_008788	0	96	0	2.61618	2.97983e-17	9.34405
gene-A9K55_005667	1414	7520	48.1662	230.478	2.98854e-17	1.87515
gene-A9K55_003383	2993	1174	64.0596	22.6084	3.13792e-17	-1.88575
gene-A9K55_006785	8	164	0.451124	9.31245	3.1698e-17	3.80484
gene-A9K55_004408	10034	4017	199.62	71.8906	3.29789e-17	-1.85639
gene-A9K55_007690	1025	5480	23.3124	112.202	3.31393e-17	1.88272
gene-A9K55_002220	3057	1202	60.3456	21.3424	3.45181e-17	-1.88228
gene-A9K55_006966	16881	6787	322.315	116.572	3.45511e-17	-1.85026
gene-A9K55_004431	3217	1267	83.418	29.5524	3.49829e-17	-1.8799
gene-A9K55_005908	44	378	0.887327	6.89934	3.49829e-17	2.56431
gene-A9K55_006357	52296	21112	975.292	354.201	3.59264e-17	-1.84436
gene-A9K55_001156	27779	11201	512.567	185.917	3.62835e-17	-1.84608
gene-A9K55_006787	3024	15837	40.778	192.149	3.92411e-17	1.85301
Cordyceps_militaris_newGene_872	35	326	0.629935	5.44083	4.27762e-17	2.68017
gene-A9K55_004768	86	603	1.79254	11.3223	4.31848e-17	2.27267
gene-A9K55_005183	46	385	2.17602	16.5387	4.38283e-17	2.52678
gene-A9K55_009369	0	95	0	2.45589	4.47283e-17	9.32896
gene-A9K55_007265	4115	1640	94.9041	34.0101	4.88389e-17	-1.86283
gene-A9K55_006557	4569	1825	46.6061	16.7449	4.94157e-17	-1.85962
gene-A9K55_003397	216	53	8.40181	1.83571	4.94499e-17	-2.55935
gene-A9K55_008050	1891	9908	74.6712	351.966	5.13591e-17	1.85366
gene-A9K55_001868	1038	5501	39.8938	190.363	5.21675e-17	1.87006
gene-A9K55_001098	67	499	1.36435	9.18259	5.22234e-17	2.35931
gene-A9K55_005469	143	900	2.82049	15.9745	5.36184e-17	2.11739
gene-A9K55_001143	6	150	0.401987	10.4024	5.55117e-17	4.08522
gene-A9K55_006361	1029	380	57.6354	19.1132	5.97e-17	-1.97248
gene-A9K55_004908	556	3030	24.4337	119.899	6.00249e-17	1.91024
gene-A9K55_004603	11484	4659	213.772	78.0195	6.34798e-17	-1.83723
gene-A9K55_000300	8037	3251	151.504	55.124	6.38328e-17	-1.84145
gene-A9K55_000737	17	221	0.952836	11.1375	6.42004e-17	3.15704
Cordyceps_militaris_newGene_112	0	94	0	2.48444	6.75099e-17	9.31372
gene-A9K55_005911	39	346	0.825137	6.63868	6.864e-17	2.61035
gene-A9K55_005545	611	211	18.3798	5.7023	7.07697e-17	-2.06888
gene-A9K55_000450	10776	55386	215.625	997.016	7.56703e-17	1.82596
gene-A9K55_003371	69	504	0.735981	4.86495	7.64051e-17	2.33132
gene-A9K55_009125	37	331	0.525351	4.31975	7.70718e-17	2.62218
gene-A9K55_003040	29	286	0.632137	5.72425	7.73832e-17	2.76184
gene-A9K55_002785	1278	6682	24.7024	116.254	8.30376e-17	1.85058
gene-A9K55_000473	150	927	15.3311	85.153	8.31989e-17	2.09113
gene-A9K55_000274	3571	18408	66.1116	306.649	8.5196e-17	1.83018
Cordyceps_militaris_newGene_1044	7180	2920	83.5917	30.5824	9.06065e-17	-1.83369
gene-A9K55_009312	475	2592	10.2438	50.3287	9.31271e-17	1.91211
gene-A9K55_003666	12022	61510	87.2118	401.447	9.50109e-17	1.81941
gene-A9K55_003131	652	229	24.4378	7.71465	9.54265e-17	-2.04454
gene-A9K55_001392	1638	8498	26.8353	125.305	9.79823e-17	1.8394
gene-A9K55_009354	336	102	41.0935	11.1518	9.80717e-17	-2.25396
gene-A9K55_001529	0	92	0	4.41479	1.01827e-16	9.28274
gene-A9K55_005497	139	866	2.48129	13.9689	1.07012e-16	2.10274
gene-A9K55_004162	2423	962	31.7692	11.3428	1.2396e-16	-1.86825
gene-A9K55_008923	7107	2907	225.187	82.8607	1.2396e-16	-1.82538
gene-A9K55_002865	4395	1787	572.643	209.406	1.31245e-16	-1.83396
gene-A9K55_007985	54	420	1.15262	8.11731	1.32459e-16	2.42142
Cordyceps_militaris_newGene_1111	171	1024	1.10854	6.74611	1.3384e-16	2.04577
gene-A9K55_006254	1153	439	32.0524	10.9651	1.55722e-16	-1.92847
gene-A9K55_001176	0	91	0	2.74827	1.55776e-16	9.267
gene-A9K55_006116	457	2468	7.88203	38.3174	1.78946e-16	1.89712
gene-A9K55_002409	265	1498	3.66531	18.7025	1.79949e-16	1.96283
gene-A9K55_004843	1642	644	35.9574	12.6735	1.80135e-16	-1.88581
gene-A9K55_001279	308	1711	5.43153	27.2075	1.86797e-16	1.93776
gene-A9K55_001325	165	987	2.8997	15.5968	1.98321e-16	2.04418
gene-A9K55_005950	6080	2505	130.942	48.5311	2.02502e-16	-1.81493
gene-A9K55_009073	454	2441	11.4139	55.2954	2.26112e-16	1.89075
gene-A9K55_009053	1638	645	123.719	43.8228	2.26156e-16	-1.88005
Cordyceps_militaris_newGene_896	67	3	4.14981	0.126088	2.38446e-16	-4.9496
gene-A9K55_008011	7271	3012	123.249	45.9182	2.41076e-16	-1.80711
Cordyceps_militaris_newGene_603	39058	16343	519.577	195.586	2.55631e-16	-1.79266
gene-A9K55_000081	15629	6520	265.364	99.5907	2.56181e-16	-1.79698
gene-A9K55_005200	11126	4637	79.6582	29.8649	2.71976e-16	-1.79836
gene-A9K55_000056	2009	804	59.4871	21.4169	2.87379e-16	-1.85674
gene-A9K55_001991	360	1955	5.96505	29.1388	3.29373e-16	1.90507
gene-A9K55_007734	2424	981	33.118	12.0468	3.3023e-16	-1.84063
gene-A9K55_000496	3027	1243	77.1541	28.4952	3.42474e-16	-1.81966
gene-A9K55_003816	29	276	0.851816	7.37223	3.52055e-16	2.71052
Cordyceps_militaris_newGene_846	0	89	0	2.08047	3.65222e-16	9.23499
gene-A9K55_001642	8861	3708	543.369	204.516	3.7237e-16	-1.79251
Cordyceps_militaris_newGene_1673	222	59	10.0142	2.36377	3.89299e-16	-2.44455
gene-A9K55_004732	275	1522	14.6236	72.8207	4.37738e-16	1.93234
gene-A9K55_001203	60	0	1.3543	0	5.02239e-16	-9.20193
gene-A9K55_004647	502	2639	7.64593	36.1834	5.36973e-16	1.85829
gene-A9K55_004288	39692	16889	851.423	325.909	6.32353e-16	-1.76848
gene-A9K55_009050	961	4869	24.7351	112.735	6.54734e-16	1.80518
Cordyceps_militaris_newGene_462	234	1304	3.22147	16.1572	6.77001e-16	1.94217
gene-A9K55_008852	467	162	15.6821	4.89995	6.80673e-16	-2.06215
gene-A9K55_004875	573	2978	33.14	155.129	7.01583e-16	1.84183
gene-A9K55_003804	176	42	5.23013	1.11248	7.27072e-16	-2.5986
gene-A9K55_004690	2872	1195	65.0881	24.3545	7.3609e-16	-1.80064
gene-A9K55_006288	31	285	0.455848	3.81282	7.59954e-16	2.6609
gene-A9K55_000281	0	86	0	2.62742	8.69566e-16	9.18561
Cordyceps_militaris_newGene_618	69	4	1.75524	0.091029	9.34284e-16	-4.59399
gene-A9K55_008104	12346	5285	170.468	65.643	1.10145e-15	-1.75977
gene-A9K55_006882	95	606	2.3509	13.5874	1.10899e-15	2.1364
gene-A9K55_008945	11292	4833	205.789	79.2363	1.12378e-15	-1.76
gene-A9K55_002293	2318	960	34.5688	12.8782	1.1405e-15	-1.80734
gene-A9K55_007217	1642	8138	63.8639	284.782	1.14693e-15	1.77343
gene-A9K55_006947	411	2154	7.4887	35.3687	1.17968e-15	1.85382
gene-A9K55_009123	909	4559	13.5085	60.985	1.2159e-15	1.79052
gene-A9K55_005425	161	932	3.61315	18.8643	1.22457e-15	1.99686
gene-A9K55_006165	229	1265	4.05434	20.1707	1.23036e-15	1.92952
gene-A9K55_000253	325	1733	3.21724	15.4461	1.31566e-15	1.8787
gene-A9K55_005196	1041	411	26.8491	9.53972	1.3654e-15	-1.87611
gene-A9K55_004457	2629	12902	48.2382	213.026	1.38805e-15	1.75924
gene-A9K55_002871	15546	6694	196.21	76.0058	1.38937e-15	-1.75131
gene-A9K55_008546	32025	13853	483.854	188.284	1.54837e-15	-1.74471
Cordyceps_militaris_newGene_767	6	133	0.159034	3.70278	1.56976e-15	3.91187
Cordyceps_militaris_newGene_1212	230	1261	4.50228	22.218	1.67026e-15	1.91867
gene-A9K55_007975	4798	2052	65.7256	25.2859	1.74561e-15	-1.76105
gene-A9K55_007782	492	2529	16.265	75.2748	1.8656e-15	1.8259
gene-A9K55_004998	11727	5072	162.345	63.1708	1.91295e-15	-1.7449
gene-A9K55_008547	2793	1183	98.3381	37.46	1.91516e-15	-1.77496
gene-A9K55_009018	625	234	4.87358	1.63714	1.97584e-15	-1.9524
gene-A9K55_001790	1257	6196	172.309	764.517	1.97584e-15	1.76554
gene-A9K55_006687	172	975	10.3789	53.1614	1.98606e-15	1.96663
gene-A9K55_006552	13635	5910	220.375	85.9254	2.03254e-15	-1.74179
gene-A9K55_004132	0	84	0	1.16258	2.05343e-15	9.15172
gene-A9K55_005716	2601	12652	40.5877	177.623	2.21805e-15	1.74646
gene-A9K55_006114	171	42	4.16762	0.904051	2.55496e-15	-2.55705
Cordyceps_militaris_newGene_316	86	550	1.47717	8.50386	2.56024e-15	2.13997
gene-A9K55_008014	1014	4993	15.7193	69.6839	2.71666e-15	1.76402
gene-A9K55_005603	28013	12248	785.042	308.78	2.75793e-15	-1.72926
Cordyceps_militaris_newGene_113	8	146	0.157308	2.61636	2.75793e-15	3.63727
gene-A9K55_007065	2	103	0.037067	2.06871	2.83707e-15	5.08105
gene-A9K55_007710	106	650	2.26163	12.4761	2.87804e-15	2.07959
gene-A9K55_007657	545	202	25.807	8.59407	2.91205e-15	-1.96684
Cordyceps_militaris_newGene_1008	562	209	11.6562	3.89128	2.91706e-15	-1.96203
gene-A9K55_008746	628	238	9.07147	3.08586	2.92209e-15	-1.93487
Cordyceps_militaris_newGene_1684	0	83	0	2.03504	3.17057e-15	9.13447
gene-A9K55_006359	67777	29776	2371.09	937.104	3.24341e-15	-1.72237
gene-A9K55_000659	4710	2040	75.6586	29.4694	3.38148e-15	-1.74281
gene-A9K55_008285	144	832	3.26337	16.9534	3.52513e-15	1.99402
gene-A9K55_007101	769	301	24.7233	8.70218	3.62282e-15	-1.88843
Cordyceps_militaris_newGene_1069	286	91	10.9138	3.10485	3.66373e-15	-2.18597
Cordyceps_militaris_newGene_359	1077	437	18.0435	6.67563	3.95715e-15	-1.83669
gene-A9K55_009317	1172	479	15.046	5.52295	3.98874e-15	-1.82628
gene-A9K55_003952	7501	3279	73.6278	28.954	3.98874e-15	-1.72951
gene-A9K55_009308	2967	1279	87.3565	33.8678	4.2957e-15	-1.7496
gene-A9K55_004291	4243	1847	179.076	70.1064	4.79679e-15	-1.73555
gene-A9K55_000039	4998	2183	114.243	44.8951	4.96781e-15	-1.7307
gene-A9K55_006503	6954	3055	87.9699	34.7636	5.39002e-15	-1.72235
Cordyceps_militaris_newGene_757	59	412	3.09913	19.7389	5.62876e-15	2.26616
gene-A9K55_006155	23967	10624	262.725	104.773	5.76014e-15	-1.70943
gene-A9K55_003252	95	584	2.01779	11.2227	6.17886e-15	2.08306
gene-A9K55_009295	1099	5307	32.8067	142.606	6.72706e-15	1.73589
gene-A9K55_007915	70	463	1.0543	6.29048	6.9741e-15	2.18822
gene-A9K55_000506	14	179	0.345397	4.21699	7.4089e-15	3.13145
gene-A9K55_004181	282	1469	4.74252	22.2447	7.79505e-15	1.84496
gene-A9K55_002800	10661	4735	254.323	101.607	7.80961e-15	-1.7066
gene-A9K55_009084	5324	2349	89.3702	35.474	7.96484e-15	-1.71613
gene-A9K55_006358	76434	34178	623.013	250.619	8.09983e-15	-1.69687
Cordyceps_militaris_newGene_681	6	127	0.05395	1.75169	8.12804e-15	3.84534
gene-A9K55_009220	7	136	0.19654	3.6327	9.16924e-15	3.72507
Cordyceps_militaris_newGene_1691	235	71	4.9671	1.3441	9.48119e-15	-2.26012
Cordyceps_militaris_newGene_1110	658	3225	11.934	52.6314	9.87682e-15	1.75726
gene-A9K55_003457	23	226	0.557003	5.04155	9.9494e-15	2.75545
gene-A9K55_008914	3044	1336	112.514	44.4305	1.03635e-14	-1.72366
gene-A9K55_007437	1080	447	14.0318	5.2178	1.05789e-14	-1.80807
gene-A9K55_008949	326	1664	5.64138	25.9576	1.16771e-14	1.81566
gene-A9K55_006143	35973	16184	1476.46	597.575	1.17456e-14	-1.68806
gene-A9K55_005024	199	1068	5.85009	28.3715	1.23305e-14	1.88781
gene-A9K55_002230	167	43	8.74245	1.98382	1.25671e-14	-2.48909
Cordyceps_militaris_newGene_824	8	140	0.103043	1.62878	1.27543e-14	3.57679
gene-A9K55_001527	8	140	0.143055	2.24252	1.27543e-14	3.57679
gene-A9K55_003230	2555	1121	48.8577	19.2889	1.28198e-14	-1.72413
gene-A9K55_006352	54719	24699	1159.44	470.82	1.33755e-14	-1.68331
gene-A9K55_005258	3528	1562	26.6458	10.611	1.35425e-14	-1.71109
gene-A9K55_002807	12507	5623	199.367	80.626	1.37591e-14	-1.68902
gene-A9K55_005316	7763	3478	130.315	52.5249	1.38259e-14	-1.69404
gene-A9K55_004082	1077	5130	23.4686	100.654	1.38259e-14	1.71612
gene-A9K55_006807	2403	11247	67.3416	283.554	1.70426e-14	1.69086
gene-A9K55_004149	20	206	0.44891	4.14997	1.82236e-14	2.82254
gene-A9K55_006781	0	78	0	3.76794	1.85016e-14	9.045
Cordyceps_militaris_newGene_357	0	78	0	1.71223	1.85016e-14	9.045
gene-A9K55_002588	13959	6320	199.62	81.3054	1.91119e-14	-1.6789
gene-A9K55_002891	145	806	4.5232	22.6833	1.95304e-14	1.93825
gene-A9K55_001427	16427	7456	383.117	156.426	2.08567e-14	-1.6753
gene-A9K55_001171	49	352	0.398078	2.57742	2.20623e-14	2.3066
gene-A9K55_006260	773	3682	19.9924	85.6809	2.24284e-14	1.71609
gene-A9K55_006715	197	1042	6.70298	31.916	2.30028e-14	1.86682
gene-A9K55_009267	12137	5513	251.039	102.571	2.34528e-14	-1.6742
gene-A9K55_006082	984	4643	16.3269	69.3326	2.52141e-14	1.7025
gene-A9K55_007474	17	187	0.436273	4.33249	2.67844e-14	2.91621
Cordyceps_militaris_newGene_1675	10	151	0.46918	6.83107	2.92334e-14	3.36752
gene-A9K55_005768	1135	5318	47.1186	198.704	3.01849e-14	1.69238
gene-A9K55_008698	282	1429	6.9478	31.6826	3.11684e-14	1.80514
gene-A9K55_004879	2666	12317	50.0781	208.127	3.12123e-14	1.67214
gene-A9K55_005457	110	632	0.598178	3.10368	3.43576e-14	1.9857
gene-A9K55_005522	3910	1768	79.5959	32.3856	3.52669e-14	-1.68069
gene-A9K55_001138	2744	1232	55.5434	22.4332	3.66101e-14	-1.69088
Cordyceps_militaris_newGene_1461	307	1537	6.73024	30.3749	3.76249e-14	1.78774
gene-A9K55_003344	695	3304	12.1084	51.8052	3.89148e-14	1.71326
gene-A9K55_008697	511	199	62.6277	21.8544	3.99452e-14	-1.8955
gene-A9K55_006665	8611	3946	81.531	33.6129	4.1506e-14	-1.66148
gene-A9K55_001343	6583	3009	128.024	52.6405	4.15279e-14	-1.66514
gene-A9K55_003150	3914	17910	113.003	465.286	4.31135e-14	1.6583
gene-A9K55_008329	6	121	0.178128	3.67638	4.32639e-14	3.77561
gene-A9K55_005578	8	135	0.142328	2.15028	4.40771e-14	3.52438
gene-A9K55_003276	3950	1795	46.2673	18.9096	4.45501e-14	-1.67351
gene-A9K55_003613	2817	1271	39.9982	16.2338	4.48515e-14	-1.68381
gene-A9K55_006035	46	331	2.18188	14.3295	4.53593e-14	2.30885
gene-A9K55_006792	404	1973	10.2377	45.0041	4.54797e-14	1.75198
gene-A9K55_005587	73	457	0.674382	3.83021	5.86912e-14	2.10895
gene-A9K55_008909	4294	1965	115.055	47.3589	5.87745e-14	-1.66344
gene-A9K55_008856	772	322	146.326	54.8709	6.27849e-14	-1.79679
gene-A9K55_004657	2694	1223	37.2419	15.21	6.44877e-14	-1.67493
gene-A9K55_003520	6384	2943	114.938	47.6709	6.46084e-14	-1.65285
gene-A9K55_004855	14961	6942	155.034	64.7143	6.48561e-14	-1.64349
gene-A9K55_007404	36	280	0.616265	4.30109	6.79854e-14	2.42031
Cordyceps_militaris_newGene_1493	292	1450	2.29254	10.3678	6.89603e-14	1.77593
gene-A9K55_004937	336	1646	16.9915	74.9379	7.69898e-14	1.7564
gene-A9K55_005778	1873	839	46.3651	18.6727	8.11899e-14	-1.69416
gene-A9K55_004981	186	966	4.37588	20.5306	8.58193e-14	1.84042
Cordyceps_militaris_newGene_1466	27	235	0.88152	7.34253	8.69864e-14	2.58137
gene-A9K55_008057	282	98	17.2702	5.36245	8.71464e-14	-2.05891
gene-A9K55_004080	2472	1128	45.6809	18.7523	9.29606e-14	-1.66751
gene-A9K55_002939	481	189	25.8164	9.11674	9.32512e-14	-1.88255
gene-A9K55_002806	21093	9877	277.992	117.104	9.5591e-14	-1.63033
Cordyceps_militaris_newGene_1148	167	47	3.92963	0.82032	1.06782e-13	-2.36119
gene-A9K55_007853	0	74	0	4.30763	1.11671e-13	8.9692
Cordyceps_militaris_newGene_775	0	74	0	2.0951	1.11671e-13	8.9692
gene-A9K55_004643	1595	713	30.1639	12.1337	1.11998e-13	-1.6971
gene-A9K55_007841	11	150	0.278994	3.48708	1.15076e-13	3.22176
gene-A9K55_003790	6535	3051	110.771	46.5221	1.19451e-13	-1.63458
gene-A9K55_000262	66	414	2.15585	12.26	1.26628e-13	2.11165
gene-A9K55_009342	50	0	1.63	0	1.35422e-13	-8.93939
gene-A9K55_000990	149	789	3.02131	14.4381	1.37464e-13	1.86827
gene-A9K55_000517	3520	1633	98.896	41.2812	1.37464e-13	-1.64369
gene-A9K55_001118	251	1245	3.78796	16.9145	1.38073e-13	1.77425
gene-A9K55_003947	75	9	1.75045	0.186166	1.41421e-13	-3.57306
gene-A9K55_005664	32404	15319	1672.35	711.247	1.44837e-13	-1.61657
gene-A9K55_006257	14	161	0.428729	4.53801	1.47468e-13	2.97868
gene-A9K55_001461	29	239	1.40864	10.719	1.48826e-13	2.50298
gene-A9K55_007776	17832	8422	179.26	76.1618	1.50441e-13	-1.61794
gene-A9K55_007918	625	2905	77.4712	324.312	1.51495e-13	1.68072
gene-A9K55_002517	71	435	4.40996	24.5671	1.59565e-13	2.07782
gene-A9K55_007352	10674	5035	139.264	59.091	1.60891e-13	-1.61973
gene-A9K55_009066	639	266	19.8731	7.42369	1.65235e-13	-1.79954
Cordyceps_militaris_newGene_790	19130	9057	395.436	168.413	1.67049e-13	-1.61444
gene-A9K55_001324	28217	13381	498.577	212.695	1.70776e-13	-1.61209
gene-A9K55_001333	42	300	1.62978	10.5565	1.83379e-13	2.29799
gene-A9K55_005916	20	194	0.502046	4.46017	1.8559e-13	2.73602
gene-A9K55_001444	899	391	36.0265	14.0797	1.87774e-13	-1.7365
Cordyceps_militaris_newGene_1539	401	1901	6.01405	25.6721	1.90708e-13	1.7091
gene-A9K55_005948	10746	5095	132.412	56.4738	2.06434e-13	-1.61234
gene-A9K55_006484	653	275	15.3134	5.7885	2.16132e-13	-1.78283
gene-A9K55_009269	752	322	13.4838	5.18226	2.16752e-13	-1.75893
gene-A9K55_000088	29	237	0.932049	6.883	2.20802e-13	2.49087
gene-A9K55_007190	111	614	1.94395	9.67657	2.20802e-13	1.93098
gene-A9K55_000997	347	1657	2.35541	10.1293	2.25118e-13	1.71954
gene-A9K55_001349	4185	1969	727.117	307.652	2.31636e-13	-1.62342
gene-A9K55_000522	223	1110	6.22583	27.8989	2.32368e-13	1.77925
gene-A9K55_008172	587	2711	17.1751	71.4182	2.32368e-13	1.67149
gene-A9K55_009162	12	151	0.169402	2.02572	2.41543e-13	3.10691
gene-A9K55_005125	1708	7612	30.4734	122.23	2.46133e-13	1.62018
gene-A9K55_002130	101364	48526	1942.52	836.599	2.48347e-13	-1.59844
gene-A9K55_002252	11525	5491	103.132	44.204	2.54923e-13	-1.60533
gene-A9K55_008225	109	601	7.70618	38.2881	2.57153e-13	1.92632
gene-A9K55_002966	0	71	0	3.66571	2.73285e-13	8.90961
Cordyceps_militaris_newGene_241	0	71	0	1.49992	2.73285e-13	8.90961
gene-A9K55_008169	5374	2549	88.2128	37.6432	2.86384e-13	-1.61173
Cordyceps_militaris_newGene_480	170	869	13.5577	62.6251	3.16279e-13	1.81748
Cordyceps_militaris_newGene_808	23	207	0.46991	4.02287	3.24798e-13	2.62884
gene-A9K55_005459	159	817	3.42354	15.8528	3.26608e-13	1.82492
gene-A9K55_004202	3327	1570	92.475	39.2426	3.27102e-13	-1.61909
gene-A9K55_008091	16485	7921	196.401	84.8914	3.53724e-13	-1.59311
gene-A9K55_003770	8	127	0.144794	2.06417	3.9551e-13	3.43635
gene-A9K55_005523	5262	2513	158.99	68.3149	4.05595e-13	-1.60187
Cordyceps_militaris_newGene_1058	1211	549	6.541	2.66683	4.06193e-13	-1.67678
gene-A9K55_007521	7007	3358	148.47	63.9998	4.09415e-13	-1.59688
gene-A9K55_000139	7277	3495	277.858	120.053	4.47915e-13	-1.59374
gene-A9K55_008012	1875	871	42.8537	17.9101	4.51952e-13	-1.64171
gene-A9K55_008947	2	88	0.071319	4.694	4.69327e-13	4.85433
gene-A9K55_002810	3573	1702	78.0782	33.4495	4.8088e-13	-1.60555
gene-A9K55_008358	6971	3352	46.0803	19.9324	4.82957e-13	-1.59203
gene-A9K55_008281	56	357	1.82745	10.6086	4.98401e-13	2.13467
gene-A9K55_001804	854	3808	8.30472	33.3122	4.99807e-13	1.62088
Cordyceps_militaris_newGene_479	4164	1991	61.8141	27.1573	5.04542e-13	-1.60013
gene-A9K55_003479	2308	1084	69.5136	29.3761	5.13012e-13	-1.62587
gene-A9K55_002956	11309	5466	238.642	103.755	5.15188e-13	-1.58461
gene-A9K55_003368	8585	37215	443.042	1727.83	5.18206e-13	1.58026
gene-A9K55_003071	9860	4767	365.785	159.072	5.44992e-13	-1.5842
gene-A9K55_003406	1612	7074	39.0591	154.277	5.45026e-13	1.59789
gene-A9K55_002753	1196	5268	8.36203	33.134	5.97072e-13	1.60323
gene-A9K55_005727	29	231	0.949892	6.80518	5.97072e-13	2.4539
gene-A9K55_009127	1104	501	20.961	8.54736	6.16258e-13	-1.67529
gene-A9K55_000995	4	102	0.069617	1.60139	6.57698e-13	4.10244
gene-A9K55_002961	5500	2655	148.543	64.5053	6.58055e-13	-1.58639
gene-A9K55_009106	4781	2304	115.088	49.8962	6.62198e-13	-1.58884
gene-A9K55_007351	254	90	9.27972	2.94987	6.63949e-13	-2.03077
gene-A9K55_008000	713	312	27.5031	10.8356	7.22967e-13	-1.7276
Cordyceps_militaris_newGene_867	543	2457	18.8784	76.8803	7.39252e-13	1.64196
gene-A9K55_001425	232	80	15.0072	4.63012	8.08677e-13	-2.06975
gene-A9K55_003070	1960	926	50.2005	21.3207	8.5199e-13	-1.61734
Cordyceps_militaris_newGene_1010	28	225	0.665473	4.96021	8.58435e-13	2.4664
gene-A9K55_008402	76257	37516	4704.03	2081.96	9.52042e-13	-1.55909
gene-A9K55_008878	996	4361	21.8425	86.0986	9.81691e-13	1.59462
gene-A9K55_003830	2361	10183	51.6927	200.638	9.85672e-13	1.57293
Cordyceps_militaris_newGene_192	400	1830	13.554	55.8791	1.0509e-12	1.65779
Cordyceps_militaris_newGene_998	121	632	0.957901	4.51747	1.05648e-12	1.84831
gene-A9K55_004305	0	67	0	1.35907	1.08744e-12	8.82613
gene-A9K55_003734	416	1895	3.61869	14.8348	1.11099e-12	1.65158
gene-A9K55_009270	278	104	6.00232	2.01507	1.22445e-12	-1.95271
gene-A9K55_002529	1677	793	50.2109	21.3498	1.24372e-12	-1.61603
gene-A9K55_003846	201	67	4.36724	1.30415	1.31376e-12	-2.11824
gene-A9K55_009215	201	67	3.94612	1.18064	1.31376e-12	-2.11824
gene-A9K55_002173	129	665	9.51769	44.2035	1.31466e-12	1.82944
gene-A9K55_008970	3209	1562	49.4859	21.6682	1.48224e-12	-1.57436
gene-A9K55_007535	430	178	14.8355	5.5049	1.50184e-12	-1.80733
gene-A9K55_002735	10	131	0.251815	2.95167	1.51353e-12	3.16275
Cordyceps_militaris_newGene_943	1141	4934	26.1605	101.769	1.52538e-12	1.57665
gene-A9K55_005373	324	127	6.39686	2.24806	1.55396e-12	-1.88567
gene-A9K55_002131	36521	18149	2758.91	1233.38	1.61735e-12	-1.54455
gene-A9K55_008954	720	3161	6.79839	26.8765	1.68223e-12	1.59845
gene-A9K55_005306	1482	701	31.9811	13.6088	1.71191e-12	-1.61558
gene-A9K55_007502	3703	15722	45.567	174.079	1.72539e-12	1.55027
gene-A9K55_001827	0	66	0	2.6209	1.72539e-12	8.80449
Cordyceps_militaris_newGene_1396	0	66	0	1.28138	1.72539e-12	8.80449
Cordyceps_militaris_newGene_1144	56	346	1.3095	7.27208	1.76509e-12	2.08954
gene-A9K55_002437	674	300	13.0351	5.20617	1.7883e-12	-1.70302
Cordyceps_militaris_newGene_142	8	121	0.222206	3.0752	1.93917e-12	3.36661
gene-A9K55_002974	116	602	1.82003	8.55806	1.95209e-12	1.839
gene-A9K55_006528	624	276	13.8877	5.52546	2.08529e-12	-1.71207
gene-A9K55_002986	239	1122	4.04918	17.1616	2.32387e-12	1.69484
gene-A9K55_000965	338	1537	6.99141	28.6437	2.32387e-12	1.649
gene-A9K55_000428	387	1742	7.68317	31.1672	2.38762e-12	1.63436
gene-A9K55_006554	1522	727	58.7536	25.2404	2.38762e-12	-1.60147
gene-A9K55_003100	351	142	8.62394	3.12871	2.78609e-12	-1.84022
gene-A9K55_007673	968	451	33.7507	14.1365	2.84757e-12	-1.63728
Cordyceps_militaris_newGene_1558	2197	1071	23.1896	10.1629	3.0565e-12	-1.57217
gene-A9K55_008957	1146	542	19.2642	8.19412	3.28825e-12	-1.6157
Cordyceps_militaris_newGene_373	333	1502	3.80179	14.9904	3.57173e-12	1.63727
gene-A9K55_004699	4505	2248	62.5294	28.0706	3.61148e-12	-1.53855
gene-A9K55_002752	392	1747	8.46312	33.9882	3.65782e-12	1.61998
gene-A9K55_000364	1024	4357	17.6924	67.7542	3.71541e-12	1.5533
gene-A9K55_006723	19757	9979	1481.79	673.26	3.7802e-12	-1.52111
gene-A9K55_005512	110	569	2.64522	12.3364	3.82913e-12	1.83424
gene-A9K55_007578	2017	985	51.6631	22.6819	3.90843e-12	-1.5696
Cordyceps_militaris_newGene_1233	0	64	0	1.494	4.43626e-12	8.76019
gene-A9K55_006755	78	431	2.10331	10.5187	4.4434e-12	1.92902
gene-A9K55_008033	5016	2519	43.032	19.4374	4.5369e-12	-1.52936
gene-A9K55_004282	10341	5229	257.909	117.308	4.58758e-12	-1.51947
gene-A9K55_005157	412	1819	7.51536	29.8618	4.7711e-12	1.60646
gene-A9K55_004068	3675	1842	74.3789	33.5326	5.1597e-12	-1.53212
gene-A9K55_001673	5460	2753	58.0148	26.3192	5.2111e-12	-1.52357
gene-A9K55_000523	2814	1405	64.3228	28.8775	5.52195e-12	-1.53768
gene-A9K55_006494	206	963	5.76128	24.3256	5.59068e-12	1.68867
gene-A9K55_007840	77	424	1.30602	6.49453	5.65747e-12	1.924
gene-A9K55_004941	173	825	6.31971	27.1317	5.87119e-12	1.7173
gene-A9K55_002926	2010	992	84.1461	37.3493	5.98986e-12	-1.55437
gene-A9K55_005994	7994	4058	155.766	71.1346	5.99137e-12	-1.51384
gene-A9K55_006421	153	742	5.79102	25.2944	6.03211e-12	1.74149
gene-A9K55_001703	88	18	1.65339	0.302772	6.06643e-12	-2.8151
gene-A9K55_007102	1001	476	14.119	6.02853	6.17144e-12	-1.60783
Cordyceps_militaris_newGene_1238	423	182	9.40504	3.63228	6.25411e-12	-1.75162
gene-A9K55_007163	130	644	0.426893	1.90855	6.45235e-12	1.77202
gene-A9K55_008087	5236	2652	63.5383	28.9529	6.54575e-12	-1.51706
gene-A9K55_009351	9164	4666	157.902	72.3205	6.54892e-12	-1.50949
gene-A9K55_008743	7	108	0.232652	3.72359	6.64878e-12	3.3929
gene-A9K55_009219	552	2382	31.7627	123.413	6.65967e-12	1.57353
gene-A9K55_000121	238	1092	7.92534	32.8144	6.8131e-12	1.66179
gene-A9K55_005385	22	183	0.412145	3.08509	6.97384e-12	2.51503
gene-A9K55_002212	13561	6937	155.698	71.6439	7.31093e-12	-1.50279
Cordyceps_militaris_newGene_1076	82	442	1.36959	6.69987	7.37366e-12	1.89331
gene-A9K55_007248	783	3307	10.2729	39.0536	7.38652e-12	1.54259
Cordyceps_militaris_newGene_211	1550	6437	26.358	98.0266	7.74375e-12	1.51833
gene-A9K55_007090	463	204	8.9192	3.5249	8.2273e-12	-1.71744
gene-A9K55_004102	13707	7039	276.92	127.925	8.74836e-12	-1.49718
gene-A9K55_006680	89	471	4.63194	22.1689	9.06159e-12	1.86692
gene-A9K55_008377	516	2217	12.0791	46.7079	9.06629e-12	1.56725
gene-A9K55_002488	25	196	0.320869	2.31386	9.65735e-12	2.43034
gene-A9K55_000136	1036	4316	10.6057	39.7609	9.75004e-12	1.52285
gene-A9K55_005649	2974	1506	42.6448	19.4225	9.87329e-12	-1.51732
gene-A9K55_008840	625	288	9.17589	3.79193	1.01503e-11	-1.65301
gene-A9K55_002427	126	621	1.29086	5.75899	1.02502e-11	1.76462
gene-A9K55_005979	3860	1966	37.7058	17.2754	1.02774e-11	-1.50899
gene-A9K55_004266	61	352	2.28145	11.948	1.03059e-11	1.99116
gene-A9K55_002860	1121	545	114.547	50.0397	1.07262e-11	-1.57592
gene-A9K55_001468	965	464	17.1834	7.43201	1.07717e-11	-1.59182
gene-A9K55_005771	20071	10372	1252.94	582.438	1.08866e-11	-1.48813
gene-A9K55_005632	0	62	0	5.43221	1.12736e-11	8.7145
gene-A9K55_008090	1830	913	31.6752	14.2157	1.16604e-11	-1.53873
gene-A9K55_001937	9592	4948	167.779	77.8488	1.17459e-11	-1.49068
gene-A9K55_001130	17605	9111	569.973	265.344	1.18791e-11	-1.48601
gene-A9K55_002381	2842	1444	205.687	94.0208	1.19575e-11	-1.51247
gene-A9K55_006542	84	447	6.65926	32.2139	1.22245e-11	1.87481
gene-A9K55_004616	412	179	21.1235	8.24808	1.26153e-11	-1.73758
Cordyceps_militaris_newGene_915	624	2637	5.3713	20.3886	1.26262e-11	1.5434
gene-A9K55_002010	7039	3630	179.835	83.4431	1.28963e-11	-1.49109
gene-A9K55_008898	1832	917	37.216	16.7623	1.29742e-11	-1.534
gene-A9K55_002900	240	1083	6.11132	24.8769	1.31446e-11	1.63778
gene-A9K55_004446	6202	3196	42.2005	19.5615	1.31446e-11	-1.49215
gene-A9K55_002107	29684	15420	2035.9	951.449	1.31449e-11	-1.4806
gene-A9K55_006324	3895	1998	100.996	46.6059	1.40191e-11	-1.49872
gene-A9K55_002916	210	960	5.68906	23.4976	1.40639e-11	1.65644
gene-A9K55_001510	70	387	1.88527	9.3639	1.44374e-11	1.92963
gene-A9K55_004399	38	251	0.697212	4.13876	1.45306e-11	2.18487
gene-A9K55_008948	17	157	1.07642	8.97693	1.46591e-11	2.66416
gene-A9K55_000545	3425	1755	82.8369	38.1758	1.47001e-11	-1.50028
gene-A9K55_001108	679	2851	15.5754	58.8924	1.48728e-11	1.53412
gene-A9K55_008471	135	652	5.89399	25.6725	1.51421e-11	1.73542
gene-A9K55_009274	297	122	13.6072	5.02468	1.52982e-11	-1.81805
gene-A9K55_002669	892	3690	45.3146	168.808	1.58881e-11	1.51267
gene-A9K55_000477	109	546	1.83474	8.28746	1.63062e-11	1.78789
gene-A9K55_008075	69	379	3.64632	18.1004	1.69087e-11	1.92023
gene-A9K55_002416	541	2285	6.68051	25.3893	1.70513e-11	1.54259
Cordyceps_militaris_newGene_1344	636	298	32.5144	13.7163	1.723e-11	-1.62896
Cordyceps_militaris_newGene_1638	0	61	0	1.4712	1.78878e-11	8.69109
Cordyceps_militaris_newGene_328	0	61	0	1.15009	1.78878e-11	8.69109
gene-A9K55_002298	0	60	0	1.50294	1.78878e-11	8.66731
gene-A9K55_008531	0	60	0	1.67801	1.78878e-11	8.66731
gene-A9K55_004265	4	91	0.15224	3.12305	1.80715e-11	3.93807
gene-A9K55_006042	1340	666	22.4556	10.028	1.84181e-11	-1.54415
gene-A9K55_009287	10445	5447	264.937	124.295	1.86303e-11	-1.47498
gene-A9K55_007283	102	514	1.85435	8.47572	1.90159e-11	1.79645
gene-A9K55_004736	57	330	0.789046	4.14781	1.91556e-11	1.99577
Cordyceps_militaris_newGene_1022	466	1978	4.65343	17.7839	1.96902e-11	1.54971
gene-A9K55_008779	4050	2095	83.4374	38.8144	1.97103e-11	-1.48663
gene-A9K55_001495	7216	3758	124.949	58.539	1.97198e-11	-1.47692
gene-A9K55_004552	6007	3125	47.1148	22.0531	2.03151e-11	-1.47847
gene-A9K55_004837	5219	2711	46.7778	21.8546	2.03535e-11	-1.48062
gene-A9K55_000595	24706	12972	246.235	116.304	2.16901e-11	-1.46518
gene-A9K55_009271	609	285	13.0725	5.49318	2.18573e-11	-1.6307
Cordyceps_militaris_newGene_1139	128	38	4.38774	1.22257	2.19147e-11	-2.28334
gene-A9K55_003704	89	460	2.27179	10.6108	2.29075e-11	1.83284
gene-A9K55_000289	71	386	2.03657	10.0355	2.29432e-11	1.90546
gene-A9K55_003474	17	155	0.562409	4.76836	2.43395e-11	2.64568
Cordyceps_militaris_newGene_629	46	283	0.488004	2.72116	2.44872e-11	2.08293
gene-A9K55_007241	7006	3666	149.961	70.5831	2.47127e-11	-1.47007
Cordyceps_militaris_newGene_1090	210	947	2.45525	9.9598	2.52934e-11	1.63677
gene-A9K55_005731	6463	3383	96.6594	45.5149	2.59392e-11	-1.46959
gene-A9K55_002546	293	122	12.9151	4.83801	2.70054e-11	-1.7985
Cordyceps_militaris_newGene_1007	0	59	0	1.63607	2.86607e-11	8.64312
gene-A9K55_000510	0	59	0	1.9682	2.86607e-11	8.64312
gene-A9K55_007904	8585	4516	148.416	70.228	2.91723e-11	-1.46247
gene-A9K55_003542	364	1554	13.43	51.673	2.9437e-11	1.55798
gene-A9K55_005002	2474	1279	85.0983	39.567	2.94835e-11	-1.48745
gene-A9K55_008695	65	360	2.24943	11.1959	3.0396e-11	1.93209
gene-A9K55_005735	86	444	2.13103	9.89861	3.08398e-11	1.8312
gene-A9K55_007669	5	94	0.101215	2.12585	3.40681e-11	3.67005
Cordyceps_militaris_newGene_690	14	138	0.280327	2.48405	3.50989e-11	2.75651
gene-A9K55_007313	4343	2279	51.7956	24.4553	3.57793e-11	-1.46596
gene-A9K55_006249	10876	5756	338.442	161.141	3.58622e-11	-1.45371
gene-A9K55_000500	84	435	1.65158	7.78079	3.60654e-11	1.83557
gene-A9K55_002469	53	307	2.33293	12.279	3.80625e-11	1.99637
gene-A9K55_009051	1799	7196	61.2572	220.53	3.81286e-11	1.46422
gene-A9K55_000272	2535	1319	62.0326	29.0273	3.81653e-11	-1.47816
gene-A9K55_004909	8876	4702	67.8823	32.3485	3.95871e-11	-1.45233
gene-A9K55_006951	436	1828	9.96049	37.5769	4.09089e-11	1.53192
gene-A9K55_006972	2497	1301	94.9691	44.4991	4.118e-11	-1.4762
gene-A9K55_001858	360	1526	16.4959	63.0121	4.18537e-11	1.54769
gene-A9K55_008472	4243	16798	405.786	1445.31	4.19e-11	1.44939
gene-A9K55_000101	15531	8270	184.404	88.3354	4.37081e-11	-1.4449
gene-A9K55_008989	2626	10423	17.1485	61.2478	4.41458e-11	1.45307
gene-A9K55_001655	95	476	4.81048	21.7645	4.4638e-11	1.78814
gene-A9K55_004484	156	720	5.12531	21.2796	4.50829e-11	1.67008
gene-A9K55_005642	160	732	6.45467	26.7036	4.81227e-11	1.65742
gene-A9K55_006709	4455	2355	64.4061	30.6274	4.86785e-11	-1.45537
gene-A9K55_008389	862	3480	16.9407	61.5742	4.93015e-11	1.47749
Cordyceps_militaris_newGene_1377	39	0	2.32228	0	4.96354e-11	-8.58176
gene-A9K55_002884	125	593	3.09307	13.2618	5.30437e-11	1.70956
gene-A9K55_005562	27514	107799	421.818	1486.79	5.31034e-11	1.43438
gene-A9K55_005303	139998	75153	3723.2	1798.06	5.37651e-11	-1.43323
gene-A9K55_000710	3294	1737	95.6455	45.369	5.38427e-11	-1.45889
gene-A9K55_008059	4576	18004	49.8924	176.623	5.42403e-11	1.44041
gene-A9K55_008620	1062	535	42.2502	19.1355	5.45205e-11	-1.52464
gene-A9K55_000419	24	183	0.872435	6.03289	5.49004e-11	2.39006
gene-A9K55_007087	2071	1077	42.9212	20.0727	5.50102e-11	-1.47891
gene-A9K55_002240	23	176	0.396098	2.7264	5.53623e-11	2.39497
gene-A9K55_007091	1050	529	22.0488	10.0005	5.72674e-11	-1.52451
gene-A9K55_004461	652	2656	25.4275	93.2777	5.91612e-11	1.49044
gene-A9K55_005853	1077	4305	50.3309	181.043	5.92899e-11	1.46318
gene-A9K55_007050	98	25	1.9767	0.440004	6.08735e-11	-2.49957
gene-A9K55_002935	1961	1020	154.872	72.4042	6.16125e-11	-1.47861
Cordyceps_militaris_newGene_246	210	81	10.717	3.33899	6.24749e-11	-1.90819
gene-A9K55_004414	2	73	0.048016	1.82785	6.31641e-11	4.58522
gene-A9K55_001732	363	1522	6.75907	25.5312	6.67257e-11	1.53194
gene-A9K55_006896	26504	14277	2093.17	1014.38	6.78782e-11	-1.42823
gene-A9K55_006928	518	2125	16.139	59.6684	7.0216e-11	1.50053
gene-A9K55_008315	352	156	2.89551	1.14771	7.05368e-11	-1.70881
Cordyceps_militaris_newGene_185	47	4	1.19183	0.091799	7.16884e-11	-4.04105
gene-A9K55_005720	9	112	0.16163	2.01874	7.45948e-11	3.08734
gene-A9K55_008734	499	2046	14.4349	53.2834	7.8237e-11	1.49978
gene-A9K55_006407	49	284	0.552763	2.88844	7.99268e-11	1.99706
gene-A9K55_006811	38	0	2.19223	0	8.2439e-11	-8.54438
gene-A9K55_007644	648	317	10.6943	4.7091	8.37988e-11	-1.56679
gene-A9K55_000930	851	426	33.8302	15.2185	8.4408e-11	-1.5337
gene-A9K55_008917	31	209	0.714959	4.32945	9.0565e-11	2.21372
gene-A9K55_007022	5542	2980	65.7243	31.794	9.16581e-11	-1.43077
Cordyceps_militaris_newGene_222	94	464	2.65921	11.8042	9.29654e-11	1.76656
gene-A9K55_008902	2782	1481	22.8519	10.9395	9.40292e-11	-1.44519
gene-A9K55_003083	424	1744	2.88705	10.687	9.65599e-11	1.50431
gene-A9K55_003771	1310	5156	39.8073	140.969	9.82259e-11	1.44089
gene-A9K55_001931	5216	2809	61.0205	29.5666	1.00875e-10	-1.42857
gene-A9K55_002154	5288	2850	233.59	113.233	1.03702e-10	-1.42744
gene-A9K55_004366	1097	4325	9.74002	34.5469	1.07162e-10	1.44333
Cordyceps_militaris_newGene_1636	102	28	3.43703	0.833688	1.11893e-10	-2.39464
gene-A9K55_007516	62	335	4.05321	19.7347	1.12021e-10	1.89636
gene-A9K55_005357	920	468	50.9989	23.3089	1.15506e-10	-1.51056
gene-A9K55_005918	52647	28749	1267.54	622.682	1.18706e-10	-1.40856
gene-A9K55_003877	365	166	5.01307	2.04923	1.20341e-10	-1.67156
gene-A9K55_008623	1378	718	16.1766	7.57462	1.21236e-10	-1.47606
gene-A9K55_001926	6	94	0.126455	1.7749	1.21956e-10	3.41184
gene-A9K55_005834	394	1619	3.26999	12.084	1.24054e-10	1.50287
gene-A9K55_007029	27	189	1.12862	7.16988	1.25591e-10	2.26732
gene-A9K55_000963	36	227	0.739797	4.23741	1.3537e-10	2.11775
gene-A9K55_001035	1985	1053	12.115	5.77872	1.36301e-10	-1.45023
gene-A9K55_007096	51	287	0.828625	4.24784	1.38587e-10	1.95462
gene-A9K55_008915	4721	2558	97.0613	47.3061	1.38587e-10	-1.41975
gene-A9K55_005318	32333	17719	664.829	327.76	1.4306e-10	-1.40343
gene-A9K55_002317	5	89	0.139324	2.35949	1.45744e-10	3.59133
gene-A9K55_006237	330	1366	6.02561	22.4686	1.52899e-10	1.5134
gene-A9K55_004066	1721	911	36.1584	17.2176	1.53872e-10	-1.4533
gene-A9K55_001907	18030	9883	443.301	218.606	1.53872e-10	-1.40309
gene-A9K55_005931	482	231	22.504	9.68943	1.5733e-10	-1.59625
gene-A9K55_007278	3321	1797	23.2657	11.325	1.63959e-10	-1.42168
gene-A9K55_002490	7962	4354	228.639	112.479	1.66126e-10	-1.40648
gene-A9K55_001439	484	1953	4.51626	16.4249	1.66245e-10	1.47669
gene-A9K55_006596	767	388	24.2892	11.0341	1.68212e-10	-1.51854
gene-A9K55_004564	6872	3755	407.01	200.082	1.68586e-10	-1.40761
gene-A9K55_004263	4	84	0.16611	3.25286	1.70505e-10	3.82278
gene-A9K55_001478	5367	2927	205.688	100.893	1.71812e-10	-1.41037
gene-A9K55_009173	40061	22073	767.72	380.538	1.78187e-10	-1.39564
gene-A9K55_000917	970	3789	11.9781	42.0992	1.81919e-10	1.42994
Cordyceps_militaris_newGene_991	550	270	6.19305	2.73612	1.89023e-10	-1.56168
gene-A9K55_009156	18	149	1.20832	9.11763	1.91234e-10	2.50679
Cordyceps_militaris_newGene_838	4	79	0.125532	2.26529	1.9471e-10	3.73441
gene-A9K55_002738	1126	4375	98.5646	344.733	1.97037e-10	1.42227
gene-A9K55_006177	1300	5036	62.7269	218.663	1.97487e-10	1.41797
gene-A9K55_001707	26	183	0.728806	4.7112	1.98093e-10	2.27505
gene-A9K55_000549	4656	2545	110.048	54.1086	2.03356e-10	-1.4071
gene-A9K55_007429	25	180	0.858043	5.62606	2.03745e-10	2.30758
gene-A9K55_004678	1261	4882	23.3322	81.3234	2.07615e-10	1.41711
gene-A9K55_003600	3	75	0.285198	6.87219	2.13543e-10	4.06271
gene-A9K55_004182	275	1145	8.71029	32.7277	2.2012e-10	1.52177
gene-A9K55_004783	188	813	4.1026	15.9778	2.22659e-10	1.57628
gene-A9K55_002452	7313	4025	110.803	54.856	2.25076e-10	-1.39717
gene-A9K55_008536	6948	3825	185.703	91.9781	2.3155e-10	-1.39683
Cordyceps_militaris_newGene_1068	343	157	7.64089	3.14845	2.36832e-10	-1.66224
gene-A9K55_005704	27191	15086	407.87	203.574	2.48214e-10	-1.38564
gene-A9K55_007758	3507	13350	43.6179	149.402	2.49845e-10	1.39278
gene-A9K55_005691	5556	3058	40.3885	19.9944	2.50871e-10	-1.39714
gene-A9K55_001539	5399	2972	133.058	65.8793	2.55644e-10	-1.39694
Cordyceps_militaris_newGene_1561	2397	1302	50.7902	24.8061	2.55644e-10	-1.41612
gene-A9K55_007963	4741	2608	86.4073	42.7519	2.64454e-10	-1.39792
gene-A9K55_000026	4771	2626	210.733	104.338	2.70119e-10	-1.3971
gene-A9K55_000987	7433	4111	178.938	89.0437	2.76117e-10	-1.39015
gene-A9K55_002910	6655	3678	110.99	55.1904	2.77982e-10	-1.39121
gene-A9K55_002072	108	502	2.22002	9.34694	2.92157e-10	1.67999
gene-A9K55_006631	0	54	0	1.50955	3.14733e-10	8.5157
gene-A9K55_001523	0	53	0	1.04903	3.14733e-10	8.4888
Cordyceps_militaris_newGene_1652	0	53	0	3.36894	3.14733e-10	8.4888
gene-A9K55_007554	65	335	1.19291	5.59148	3.30435e-10	1.8283
gene-A9K55_007308	4646	2574	121.994	60.8039	3.64243e-10	-1.38765
gene-A9K55_003062	1071	566	13.139	6.2456	3.71033e-10	-1.45557
gene-A9K55_001492	552	276	10.543	4.73963	3.75043e-10	-1.53522
gene-A9K55_005168	60	314	1.23872	5.84492	3.77008e-10	1.85023
gene-A9K55_001670	260	1074	6.74091	25.1118	3.7813e-10	1.51032
gene-A9K55_008360	3332	1840	85.9593	42.6919	3.88804e-10	-1.39234
gene-A9K55_002889	19395	10876	461.626	232.867	4.09807e-10	-1.37025
gene-A9K55_007094	737	380	14.714	6.8211	4.27843e-10	-1.49103
gene-A9K55_003470	12	120	0.726528	6.51715	4.27843e-10	2.77576
gene-A9K55_005104	596	2329	14.3738	50.5565	4.28022e-10	1.43045
gene-A9K55_008882	79	386	1.66644	7.37121	4.30511e-10	1.75164
gene-A9K55_000538	13671	7676	442.592	223.549	4.56456e-10	-1.3684
gene-A9K55_006186	335	1349	4.48756	16.2961	4.56456e-10	1.47365
gene-A9K55_006592	2691	1486	39.6721	19.7035	4.60911e-10	-1.39235
gene-A9K55_005281	1069	568	85.6578	40.951	4.67247e-10	-1.44779
gene-A9K55_006059	3335	12517	72.4289	244.568	4.68539e-10	1.37238
Cordyceps_militaris_newGene_1631	155	674	2.78273	10.9325	4.72271e-10	1.58412
gene-A9K55_000673	128	44	3.52439	1.07132	4.74945e-10	-2.0726
Cordyceps_militaris_newGene_1101	85	410	1.55352	6.92148	4.83423e-10	1.73315
gene-A9K55_000499	320	1291	3.30061	12.0038	4.83739e-10	1.47632
gene-A9K55_000002	5452	3047	67.0736	33.723	4.86419e-10	-1.37508
gene-A9K55_006846	33	205	1.17447	6.70396	4.98105e-10	2.09595
gene-A9K55_000718	1050	559	20.1796	9.66624	5.03899e-10	-1.44495
gene-A9K55_002861	0	52	0	3.08358	5.11495e-10	8.4614
gene-A9K55_001193	0	52	0	6.58963	5.11495e-10	8.4614
gene-A9K55_004692	9995	5626	854.065	432.432	5.39396e-10	-1.3648
gene-A9K55_001519	1741	6551	50.1187	169.708	5.61574e-10	1.37602
Cordyceps_militaris_newGene_1433	5184	2907	98.3045	49.5868	5.74487e-10	-1.37022
gene-A9K55_001672	4514	2528	85.2392	42.9492	5.819e-10	-1.37208
gene-A9K55_006322	102	470	14.8491	62.0264	6.06279e-10	1.66738
gene-A9K55_008359	1206	650	18.6754	9.05099	6.21356e-10	-1.42724
gene-A9K55_000586	4095	2294	64.0035	32.2497	6.2151e-10	-1.37167
gene-A9K55_005347	491	246	22.4317	10.1192	6.38726e-10	-1.53222
gene-A9K55_001052	7583	28133	251.751	840.294	6.40559e-10	1.35569
gene-A9K55_005259	3777	2115	70.5548	35.5328	6.40559e-10	-1.37225
gene-A9K55_005260	9727	5502	82.5717	42.0162	6.68915e-10	-1.35774
gene-A9K55_007498	2588	1441	74.517	37.3106	6.71728e-10	-1.3804
gene-A9K55_007759	5916	3336	221.851	112.533	6.85942e-10	-1.36219
gene-A9K55_009175	3481	1950	28.4399	14.329	6.85942e-10	-1.37169
gene-A9K55_000935	89	419	2.37327	10.1389	7.00911e-10	1.6982
gene-A9K55_007891	6794	3841	213.952	108.823	7.26621e-10	-1.35847
gene-A9K55_007844	10	107	0.212049	2.03066	7.30564e-10	2.87116
Cordyceps_militaris_newGene_1362	145	53	8.43209	2.77471	7.36892e-10	-1.98471
gene-A9K55_003991	4300	2424	98.7304	50.0661	7.86812e-10	-1.36262
gene-A9K55_006740	1490	5573	57.0902	192.148	8.0095e-10	1.36736
gene-A9K55_007369	4116	2321	84.2819	42.7657	8.16618e-10	-1.36217
gene-A9K55_003972	1213	659	12.02	5.87223	8.20574e-10	-1.41575
gene-A9K55_008276	8253	4687	966.659	493.905	8.26851e-10	-1.35195
gene-A9K55_005617	1426	5333	84.9415	285.763	8.28762e-10	1.36718
gene-A9K55_001175	0	51	0	0.912938	8.34331e-10	8.43347
gene-A9K55_005972	994	3743	9.64459	32.6838	8.45464e-10	1.37706
gene-A9K55_005460	38	224	0.620389	3.2858	8.80566e-10	2.02078
Cordyceps_militaris_newGene_630	46	253	2.91904	14.6158	8.85336e-10	1.92135
gene-A9K55_007483	631	327	35.1591	16.3866	9.00421e-10	-1.48366
gene-A9K55_003418	22	158	0.812782	5.38717	9.28881e-10	2.3033
gene-A9K55_006081	22	158	1.32174	8.68988	9.28881e-10	2.3033
gene-A9K55_001822	3761	2125	141.021	71.6855	9.31791e-10	-1.35932
gene-A9K55_007371	10226	5835	546.66	280.637	9.53227e-10	-1.34514
gene-A9K55_007309	3016	1699	202.825	102.755	9.56976e-10	-1.3636
gene-A9K55_003041	484	244	13.2048	5.98955	9.82746e-10	-1.52328
Cordyceps_militaris_newGene_804	48	261	0.958603	4.71781	1.0306e-09	1.90497
gene-A9K55_001895	6	87	0.275243	4.22207	1.03662e-09	3.30037
gene-A9K55_008171	169	712	22.5365	85.5551	1.03662e-09	1.53856
gene-A9K55_001403	425	1650	9.92072	34.6939	1.04822e-09	1.42099
gene-A9K55_000600	12673	7258	224.676	115.761	1.06426e-09	-1.33982
gene-A9K55_001034	3636	2060	26.3955	13.4538	1.06426e-09	-1.35537
gene-A9K55_001010	27	177	2.33986	14.1411	1.07338e-09	2.17275
gene-A9K55_003869	51273	29481	952.808	492.849	1.0934e-09	-1.33414
gene-A9K55_007938	5575	3179	86.3525	44.2957	1.11742e-09	-1.34608
gene-A9K55_007810	1542	854	68.6812	34.2261	1.14682e-09	-1.38807
gene-A9K55_002994	3145	1782	47.0313	23.9687	1.17866e-09	-1.35522
gene-A9K55_000013	48	260	0.809698	4.01718	1.20534e-09	1.89944
gene-A9K55_005976	4512	2572	108.128	55.4429	1.2144e-09	-1.34655
gene-A9K55_004569	20925	12043	520.625	269.551	1.2153e-09	-1.33275
gene-A9K55_005079	2504	1414	118.622	60.2794	1.23021e-09	-1.36009
gene-A9K55_008588	110	492	6.36342	25.7575	1.24673e-09	1.62453
gene-A9K55_009190	493	1889	7.5994	26.2071	1.28846e-09	1.40205
gene-A9K55_001290	928	502	16.9095	8.22566	1.29452e-09	-1.4219
gene-A9K55_007016	1697	947	44.4408	22.3119	1.31516e-09	-1.37714
gene-A9K55_007999	3516	2002	77.3217	39.6001	1.33472e-09	-1.34815
Cordyceps_militaris_newGene_1533	9	101	0.771182	8.48812	1.33484e-09	2.93841
gene-A9K55_007863	9996	5751	396.207	205.059	1.34807e-09	-1.33324
gene-A9K55_001592	1063	581	20.5103	10.0803	1.3495e-09	-1.40703
gene-A9K55_001994	0	50	0	1.22966	1.35501e-09	8.40498
gene-A9K55_004849	4960	2839	54.8308	28.2298	1.36968e-09	-1.34064
gene-A9K55_006710	133	48	3.2252	1.0477	1.37277e-09	-2.00271
Cordyceps_militaris_newGene_265	79	20	4.14576	0.92212	1.37679e-09	-2.50881
gene-A9K55_005904	492	252	7.50963	3.4485	1.38127e-09	-1.50041
gene-A9K55_007905	1716	960	56.0727	28.2033	1.43542e-09	-1.37353
gene-A9K55_001245	3929	2246	162.513	83.5668	1.46231e-09	-1.34247
gene-A9K55_001614	871	471	18.602	9.05184	1.4812e-09	-1.42239
gene-A9K55_008592	280	1111	4.72123	16.8601	1.49027e-09	1.4523
gene-A9K55_003243	55	283	4.93277	22.8093	1.60141e-09	1.82565
gene-A9K55_008554	375	185	23.6466	10.4651	1.62674e-09	-1.55433
gene-A9K55_001082	251	1002	6.21213	22.3542	1.65701e-09	1.46102
gene-A9K55_008042	14	121	0.234904	1.87409	1.77041e-09	2.56707
gene-A9K55_000486	3985	2289	26.9233	13.9129	1.77273e-09	-1.33553
gene-A9K55_008736	858	3184	13.8861	46.3635	1.80869e-09	1.35596
gene-A9K55_005361	133	572	2.56974	10.0008	1.88297e-09	1.56813
gene-A9K55_005070	900	3332	15.0725	50.233	1.8912e-09	1.35257
gene-A9K55_006818	138	590	2.88074	11.0951	1.89174e-09	1.55962
gene-A9K55_008972	35	206	0.852689	4.54204	1.94835e-09	2.01833
gene-A9K55_006129	1043	574	30.4352	15.0749	1.94835e-09	-1.39711
gene-A9K55_004428	54	278	2.21277	10.2808	1.9737e-09	1.82637
gene-A9K55_004342	713	2662	9.45733	31.7923	1.97399e-09	1.36468
gene-A9K55_001169	1291	4734	18.2805	60.3172	2.01424e-09	1.33878
gene-A9K55_003722	383	191	13.6051	6.09673	2.0188e-09	-1.53876
gene-A9K55_001006	12312	7161	203.727	106.603	2.02567e-09	-1.31754
gene-A9K55_007112	2646	1515	31.1609	16.0547	2.05145e-09	-1.34014
gene-A9K55_000149	1902	6926	35.0301	114.754	2.09347e-09	1.32873
gene-A9K55_008441	493	1867	12.8812	43.9372	2.09839e-09	1.38515
gene-A9K55_008409	1706	963	41.7282	21.1873	2.11046e-09	-1.3606
gene-A9K55_000539	12751	7429	193.763	101.554	2.15796e-09	-1.31508
gene-A9K55_007328	62	308	2.0726	9.32372	2.17396e-09	1.77518
gene-A9K55_007171	26	170	0.970449	5.72889	2.17396e-09	2.16883
gene-A9K55_000054	0	49	0	0.863428	2.20928e-09	8.37592
Cordyceps_militaris_newGene_43	0	49	0	1.28725	2.20928e-09	8.37592
gene-A9K55_006069	6390	3710	65.5595	34.2383	2.21806e-09	-1.32009
gene-A9K55_004470	2557	1466	29.323	15.1185	2.21909e-09	-1.3382
gene-A9K55_003855	113	494	2.63229	10.4081	2.24931e-09	1.59159
gene-A9K55_001950	149	626	3.87555	14.6646	2.27457e-09	1.53448
gene-A9K55_003297	94	424	6.6215	27.0351	2.27933e-09	1.63654
gene-A9K55_004677	33	196	0.441493	2.37101	2.36687e-09	2.03122
gene-A9K55_002533	30	186	0.196355	1.10003	2.37536e-09	2.09279
gene-A9K55_004034	6765	3937	192.674	100.865	2.39247e-09	-1.31669
gene-A9K55_000415	30856	18082	599.014	315.79	2.46592e-09	-1.30672
gene-A9K55_005278	755	2790	12.0514	40.0581	2.48232e-09	1.34987
gene-A9K55_001664	17810	10427	119.401	62.8878	2.49738e-09	-1.30808
gene-A9K55_004358	7205	4200	146.121	76.6201	2.50742e-09	-1.3143
gene-A9K55_006890	253	117	12.5423	5.21816	2.53548e-09	-1.64711
gene-A9K55_000200	17674	10354	203.809	107.414	2.56382e-09	-1.30715
gene-A9K55_001591	832	455	14.9431	7.35705	2.60196e-09	-1.40615
gene-A9K55_002538	2950	1703	106.404	55.2614	2.60865e-09	-1.32829
Cordyceps_militaris_newGene_1135	48	254	0.771193	3.693	2.62954e-09	1.86577
gene-A9K55_007465	2658	1533	81.9692	42.5319	2.72302e-09	-1.32963
gene-A9K55_008744	2	63	0.042902	1.2065	2.80642e-09	4.37314
Cordyceps_militaris_newGene_617	35	204	0.280866	1.43495	2.81753e-09	2.00426
gene-A9K55_000840	504	1893	11.6168	39.2677	2.88244e-09	1.37327
gene-A9K55_003799	30	185	1.62284	9.24739	2.90795e-09	2.08502
gene-A9K55_006054	2122	1220	37.3002	19.2846	2.9372e-09	-1.33416
gene-A9K55_003476	60	296	1.14264	5.07402	2.9839e-09	1.76511
Cordyceps_militaris_newGene_719	812	446	36.5314	18.0273	3.08414e-09	-1.39986
gene-A9K55_004005	158	654	2.46406	9.17771	3.08929e-09	1.51304
gene-A9K55_002178	26	168	0.555722	3.23201	3.36313e-09	2.15177
gene-A9K55_002880	1947	1121	26.8729	13.922	3.41002e-09	-1.33208
Cordyceps_militaris_newGene_1331	5829	3420	38.5816	20.3614	3.51551e-09	-1.30494
gene-A9K55_002832	2103	1215	292.304	151.886	3.61344e-09	-1.32711
gene-A9K55_006248	0	48	0	1.23226	3.61871e-09	8.34626
gene-A9K55_005402	1485	847	48.5156	24.896	3.71001e-09	-1.3456
gene-A9K55_006273	110	478	3.83641	15.0833	3.71001e-09	1.58289
gene-A9K55_008202	140	585	0.80366	3.0312	3.73939e-09	1.5266
gene-A9K55_006641	5807	3413	56.5214	29.8873	3.77163e-09	-1.30244
Cordyceps_militaris_newGene_1300	242	948	5.51047	19.4396	3.85967e-09	1.43377
gene-A9K55_000202	1511	863	21.4025	10.9906	3.98462e-09	-1.34365
gene-A9K55_007119	88	396	2.18173	8.85513	4.05743e-09	1.63307
gene-A9K55_004237	1089	3936	18.8197	61.2109	4.15478e-09	1.31792
gene-A9K55_003655	6760	3988	49.9426	26.5052	4.169e-09	-1.29705
gene-A9K55_006920	1351	769	49.2363	25.2083	4.22777e-09	-1.34853
gene-A9K55_003061	3361	1968	132.215	69.6221	4.23312e-09	-1.30782
gene-A9K55_004423	125	529	3.27039	12.4593	4.23418e-09	1.54484
gene-A9K55_006514	373	1411	50.3927	171.8	4.26453e-09	1.3835
Cordyceps_militaris_newGene_339	214	97	5.1592	2.10186	4.26453e-09	-1.67577
gene-A9K55_004113	3608	2118	86.256	45.5469	4.48784e-09	-1.30416
gene-A9K55_003523	9116	5399	324.337	172.794	4.49445e-09	-1.29141
gene-A9K55_006271	9802	5813	113.784	60.7064	4.6702e-09	-1.2895
Cordyceps_militaris_newGene_1474	8	89	0.433844	4.41318	4.7402e-09	2.92412
Cordyceps_militaris_newGene_1213	8	89	0.2696	2.72209	4.7402e-09	2.92412
gene-A9K55_007107	405	1518	19.3646	65.2747	4.79669e-09	1.37023
gene-A9K55_000320	5842	3458	279.36	148.755	5.0103e-09	-1.29221
gene-A9K55_002291	755	418	25.6967	12.8015	5.0103e-09	-1.38838
gene-A9K55_000959	53	268	0.811842	3.70085	5.12213e-09	1.80046
Cordyceps_militaris_newGene_1140	16537	58211	316.711	1002.96	5.23688e-09	1.27986
gene-A9K55_007654	824	460	41.8581	21.0286	5.47031e-09	-1.37645
gene-A9K55_006377	3293	11644	445.795	1418.19	5.55751e-09	1.28636
gene-A9K55_002133	3	65	0.044647	1.28879	5.59937e-09	3.8567
gene-A9K55_000020	10158	6053	157.811	84.5997	5.6243e-09	-1.2826
Cordyceps_militaris_newGene_398	292	1115	3.42604	9.17281	5.6243e-09	1.39697
gene-A9K55_007131	18960	66555	2058.89	6502.03	5.81876e-09	1.27586
gene-A9K55_001890	1271	729	24.9397	12.8627	5.91309e-09	-1.33752
Cordyceps_militaris_newGene_768	0	47	0	1.78798	5.92312e-09	8.31599
gene-A9K55_001167	0	47	0	1.07903	5.92312e-09	8.31599
gene-A9K55_004975	0	46	0	3.96382	5.92312e-09	8.28506
gene-A9K55_009229	0	46	0	0.954485	5.92312e-09	8.28506
Cordyceps_militaris_newGene_806	0	46	0	2.46584	5.92312e-09	8.28506
gene-A9K55_003786	1937	6872	106.262	339.176	5.95067e-09	1.29114
gene-A9K55_003089	415	1543	8.08134	27.036	6.14248e-09	1.35861
gene-A9K55_005915	524	1927	13.4679	44.619	6.16525e-09	1.34282
Cordyceps_militaris_newGene_516	6	81	0.16753	2.07091	6.20455e-09	3.19746
gene-A9K55_000798	1710	994	34.4094	17.9798	6.26889e-09	-1.31828
gene-A9K55_001164	1186	4233	25.0714	80.5142	6.38436e-09	1.29978
gene-A9K55_003352	360	1349	6.28331	21.2185	6.42084e-09	1.36985
Cordyceps_militaris_newGene_856	129	538	1.63735	6.14219	6.5046e-09	1.52377
gene-A9K55_008780	242	115	16.2561	6.91205	6.58454e-09	-1.60785
Cordyceps_militaris_newGene_1497	43	229	3.76139	18.3411	6.62204e-09	1.87473
gene-A9K55_000335	3028	1792	79.514	42.3161	6.88866e-09	-1.29245
Cordyceps_militaris_newGene_303	95	417	2.47192	9.91969	6.98633e-09	1.59729
gene-A9K55_001221	1037	3696	14.1033	45.2509	7.58427e-09	1.29774
gene-A9K55_001809	1240	715	31.3637	16.2614	7.74941e-09	-1.32987
Cordyceps_militaris_newGene_1199	448	238	3.90272	1.86733	7.84278e-09	-1.44769
gene-A9K55_002292	5028	3007	140.51	75.6056	8.00127e-09	-1.27734
gene-A9K55_006239	257	125	4.56221	1.99157	8.07027e-09	-1.57443
gene-A9K55_008049	631	2284	28.8261	93.9171	8.13438e-09	1.31999
Cordyceps_militaris_newGene_619	1067	3793	9.22672	29.8465	8.19963e-09	1.29397
Cordyceps_militaris_newGene_587	325	1219	6.87608	23.1922	8.21107e-09	1.37118
gene-A9K55_004985	19	134	1.1811	7.56177	8.24596e-09	2.2763
gene-A9K55_004205	62	296	1.23072	5.31212	8.40516e-09	1.71788
gene-A9K55_004478	290	1097	2.3419	7.97221	8.56908e-09	1.3834
gene-A9K55_003713	4895	2932	113.641	61.2267	8.58162e-09	-1.27511
gene-A9K55_003394	434	1596	8.39953	27.8088	8.61199e-09	1.34276
gene-A9K55_007078	572	314	9.43589	4.66364	8.83532e-09	-1.40055
gene-A9K55_006041	3374	2013	69.2342	37.1563	8.8462e-09	-1.28078
gene-A9K55_007415	436	232	42.8231	20.4522	8.93637e-09	-1.44535
gene-A9K55_004698	3576	2137	66.216	35.5906	9.11859e-09	-1.27843
gene-A9K55_003210	184	725	6.69746	23.8389	9.13563e-09	1.44204
gene-A9K55_008217	5502	19153	174.867	547.635	9.19773e-09	1.2638
gene-A9K55_003774	3990	2390	59.504	32.0664	9.4257e-09	-1.27505
gene-A9K55_004193	9249	5581	179.551	97.4685	9.43529e-09	-1.26448
gene-A9K55_007462	173	686	5.65742	20.2741	9.55146e-09	1.45117
gene-A9K55_005214	412	1516	7.58555	25.1193	9.606e-09	1.34361
gene-A9K55_005477	121	503	8.5026	31.8376	9.61202e-09	1.51903
gene-A9K55_005520	0	45	0	1.10933	9.71161e-09	8.25345
gene-A9K55_008826	0	45	0	0.819891	9.71161e-09	8.25345
gene-A9K55_007523	251	957	8.76669	30.1042	9.85093e-09	1.39474
gene-A9K55_008422	1111	3927	125.832	400.255	9.86623e-09	1.28576
gene-A9K55_002770	1715	1009	33.0318	17.4763	1.01089e-08	-1.30088
gene-A9K55_003573	504	274	45.6342	22.3371	1.02998e-08	-1.41449
gene-A9K55_000953	4222	2538	78.0341	42.1945	1.05206e-08	-1.26991
gene-A9K55_007329	57	274	3.01464	13.1742	1.05973e-08	1.72761
gene-A9K55_005434	377	1389	15.1149	50.0682	1.06333e-08	1.34545
gene-A9K55_009201	3126	1872	43.1561	23.2508	1.06807e-08	-1.2754
gene-A9K55_008367	52861	32178	768.589	420.906	1.1126e-08	-1.25185
gene-A9K55_008248	5909	3573	90.7127	49.3477	1.15792e-08	-1.26147
gene-A9K55_005487	175	687	4.88114	17.3042	1.21987e-08	1.4367
gene-A9K55_005161	201	776	10.6627	37.1268	1.2231e-08	1.41268
gene-A9K55_000986	66	305	0.580215	2.41575	1.22554e-08	1.67102
gene-A9K55_003219	240	911	5.06789	17.3482	1.22802e-08	1.38831
gene-A9K55_007741	142	572	2.28783	8.29406	1.24049e-08	1.47374
gene-A9K55_009297	316	162	10.8724	5.01129	1.25341e-08	-1.49881
gene-A9K55_008364	3110	1870	43.9319	23.7577	1.25683e-08	-1.26954
Cordyceps_militaris_newGene_940	68	313	1.54877	5.18512	1.27652e-08	1.66535
gene-A9K55_003026	6	78	0.096913	1.13315	1.27652e-08	3.14312
gene-A9K55_007428	476	1725	8.45896	27.5938	1.29126e-08	1.32165
gene-A9K55_008867	2566	8897	75.9823	237.041	1.31107e-08	1.25804
gene-A9K55_007606	8	86	0.173552	1.68506	1.31296e-08	2.87473
gene-A9K55_007093	8	86	0.147831	1.45828	1.31296e-08	2.87473
Cordyceps_militaris_newGene_1622	8	86	0.257043	2.59841	1.31296e-08	2.87473
gene-A9K55_001230	34092	20860	813.292	447.682	1.39344e-08	-1.24441
gene-A9K55_001072	41	215	1.16109	5.52626	1.41945e-08	1.85232
gene-A9K55_008399	4672	2834	75.7429	41.3238	1.43076e-08	-1.25688
gene-A9K55_003574	1920	6662	47.3169	147.704	1.44011e-08	1.25908
gene-A9K55_005424	140	563	7.65936	27.7801	1.4654e-08	1.47131
gene-A9K55_002718	215	821	9.37592	32.3297	1.47777e-08	1.3969
gene-A9K55_003764	2370	8194	35.744	111.21	1.51203e-08	1.25392
gene-A9K55_008280	708	402	9.38511	4.79287	1.52149e-08	-1.35196
gene-A9K55_006617	12	102	0.787379	6.11334	1.53156e-08	2.54161
gene-A9K55_004259	295	1096	3.26458	10.9157	1.53903e-08	1.35743
gene-A9K55_007381	1994	1195	79.3115	42.7705	1.56536e-08	-1.27428
gene-A9K55_006948	136	548	2.91503	10.5907	1.59097e-08	1.47415
gene-A9K55_002909	7082	4324	62.7251	34.4476	1.5963e-08	-1.24749
Cordyceps_militaris_newGene_1679	0	44	0	2.01481	1.5963e-08	8.22114
gene-A9K55_008816	0	44	0	4.90137	1.5963e-08	8.22114
gene-A9K55_004427	2046	1228	76.1624	41.1308	1.61438e-08	-1.27212
gene-A9K55_003013	1168	4071	14.6622	46	1.63863e-08	1.26554
gene-A9K55_006076	33	184	0.654323	3.31083	1.67537e-08	1.94015
gene-A9K55_006482	136	56	0.890292	0.326273	1.68724e-08	-1.81311
gene-A9K55_003779	1068	3726	49.4483	155.308	1.69689e-08	1.26691
gene-A9K55_005394	1877	1126	12.5777	6.78576	1.72143e-08	-1.27284
gene-A9K55_007541	5	74	0.096529	1.58642	1.76241e-08	3.32553
gene-A9K55_005651	2005	6917	81.9659	254.368	1.76241e-08	1.25078
Cordyceps_militaris_newGene_753	297	152	9.24883	4.42404	1.79643e-08	-1.50121
gene-A9K55_007597	1115	655	23.9138	12.6269	1.83857e-08	-1.30301
Cordyceps_militaris_newGene_625	97	411	1.75249	6.22989	1.87836e-08	1.54636
gene-A9K55_006798	1549	924	30.2316	16.213	1.89026e-08	-1.28096
gene-A9K55_005925	268	996	6.8135	22.7786	1.91077e-08	1.35785
gene-A9K55_002227	301	1109	8.0725	26.7864	2.00546e-08	1.3454
gene-A9K55_002346	271	1006	6.35431	21.2325	2.03789e-08	1.35621
gene-A9K55_006799	764	2675	14.1322	44.5495	2.05733e-08	1.27206
gene-A9K55_002984	213	808	3.1492	10.7754	2.07202e-08	1.38735
gene-A9K55_004518	1783	1072	44.0354	23.8118	2.14261e-08	-1.26961
Cordyceps_militaris_newGene_794	246	920	2.62129	8.82512	2.18685e-08	1.36688
gene-A9K55_008445	929	543	43.9812	23.1465	2.19306e-08	-1.31022
gene-A9K55_005367	832	484	15.502	8.12032	2.29377e-08	-1.31704
gene-A9K55_003145	230	862	6.3574	21.4219	2.30559e-08	1.36994
gene-A9K55_006228	9823	6068	205.205	114.031	2.33311e-08	-1.23065
gene-A9K55_007568	257	954	7.94119	26.5402	2.34636e-08	1.35615
gene-A9K55_006275	3669	2248	141.654	78.0801	2.35749e-08	-1.24242
Cordyceps_militaris_newGene_666	890	3092	16.8429	52.6608	2.36115e-08	1.26084
gene-A9K55_009172	229	858	4.1703	14.1161	2.37971e-08	1.36951
gene-A9K55_007172	17499	10846	332.276	185.271	2.43498e-08	-1.22582
gene-A9K55_000187	365	196	23.157	11.1798	2.44087e-08	-1.43208
gene-A9K55_006860	576	2033	10.7276	34.0995	2.4532e-08	1.28359
Cordyceps_militaris_newGene_181	88	376	1.29016	4.98446	2.50964e-08	1.55833
gene-A9K55_008490	1754	1058	60.128	32.6406	2.52917e-08	-1.26492
gene-A9K55_008385	37448	23274	479.013	267.824	2.54896e-08	-1.22189
gene-A9K55_000542	4159	14126	191.813	586.206	2.54896e-08	1.2283
gene-A9K55_006644	4060	2497	100.521	55.6124	2.58771e-08	-1.23696
Cordyceps_militaris_newGene_77	0	43	0	1.17417	2.63529e-08	8.18808
gene-A9K55_004050	0	43	0	0.994333	2.63529e-08	8.18808
gene-A9K55_009133	1018	3515	23.05	71.6648	2.63529e-08	1.25198
gene-A9K55_006036	2683	1642	59.238	32.6263	2.71875e-08	-1.24404
gene-A9K55_003820	30	172	0.948688	5.01647	2.73937e-08	1.97999
gene-A9K55_000952	44	222	2.66637	12.1397	2.73963e-08	1.79688
gene-A9K55_006429	4137	2549	94.148	52.1941	2.74611e-08	-1.23433
Cordyceps_militaris_newGene_5	175	672	10.4475	36.1736	2.77571e-08	1.40486
Cordyceps_militaris_newGene_105	109	445	1.60455	5.92948	2.81583e-08	1.49288
gene-A9K55_009138	73	323	1.734	6.96132	2.85536e-08	1.60849
gene-A9K55_002302	45	7	0.734303	0.088618	2.90699e-08	-3.19332
Cordyceps_militaris_newGene_613	14	110	0.296118	2.14332	2.96862e-08	2.42974
gene-A9K55_006316	1927	1174	46.3715	25.411	3.00017e-08	-1.25054
gene-A9K55_009067	267	981	10.7155	35.5135	3.07492e-08	1.34135
gene-A9K55_007769	102	421	2.66514	9.90379	3.14347e-08	1.50859
gene-A9K55_006815	37	194	1.08991	5.16536	3.23909e-08	1.85186
gene-A9K55_004607	3071	1893	53.4433	29.6378	3.27095e-08	-1.23369
gene-A9K55_005268	34	182	2.14479	10.5766	3.32054e-08	1.88145
gene-A9K55_001465	2059	1260	38.7383	21.3148	3.33748e-08	-1.24415
gene-A9K55_004153	20	131	0.320948	1.95034	3.38542e-08	2.17005
gene-A9K55_001640	70	310	1.85589	7.40779	3.43732e-08	1.6097
Cordyceps_militaris_newGene_219	88	30	4.43897	1.35442	3.54666e-08	-2.08284
gene-A9K55_000594	30679	19238	683.4	385.529	3.64771e-08	-1.20901
gene-A9K55_000537	124	51	13.818	5.07327	3.72095e-08	-1.8145
gene-A9K55_002226	3730	2314	45.8555	25.5922	3.75441e-08	-1.22446
gene-A9K55_007718	92	32	11.554	3.5475	3.75441e-08	-2.05423
gene-A9K55_006384	182	86	13.2353	5.6019	4.00948e-08	-1.61558
gene-A9K55_007520	6105	3815	124.055	69.7401	4.08863e-08	-1.214
gene-A9K55_005557	17727	11151	754.291	426.867	4.31981e-08	-1.20449
gene-A9K55_002638	5614	3511	102.844	57.8702	4.33517e-08	-1.21284
gene-A9K55_008056	0	42	0	3.78611	4.38314e-08	8.15425
gene-A9K55_007775	0	42	0	1.09241	4.38314e-08	8.15425
Cordyceps_militaris_newGene_1262	0	42	0	1.31831	4.38314e-08	8.15425
gene-A9K55_003604	680	2347	8.81871	27.405	4.43265e-08	1.25136
gene-A9K55_001462	3	60	0.209483	4.72491	4.43265e-08	3.74149
gene-A9K55_000340	251	917	5.09841	16.7923	4.68401e-08	1.33315
gene-A9K55_006183	43	213	1.60721	7.27744	4.68627e-08	1.7703
gene-A9K55_004737	93	385	3.39238	12.6555	4.8181e-08	1.5128
Cordyceps_militaris_newGene_607	74	320	3.18699	12.5208	4.89446e-08	1.57543
gene-A9K55_003843	116	464	1.86218	6.70453	4.89446e-08	1.46347
gene-A9K55_007695	1787	1101	58.0329	32.1459	4.92618e-08	-1.23434
gene-A9K55_005699	555	1925	12.9541	40.4757	5.13683e-08	1.25842
gene-A9K55_009261	2176	1349	70.6615	39.3879	5.19376e-08	-1.22542
gene-A9K55_005803	1284	4330	9.29927	28.2188	5.47201e-08	1.21793
gene-A9K55_006925	1495	5025	63.86	193.134	5.63676e-08	1.2132
Cordyceps_militaris_newGene_174	16	113	0.657544	4.18405	5.72614e-08	2.27717
gene-A9K55_006382	287	1030	6.01862	19.4323	5.78627e-08	1.30749
gene-A9K55_001321	8518	5384	125.415	71.3108	5.81583e-08	-1.19754
gene-A9K55_008286	163	617	4.16099	14.2411	5.8555e-08	1.38412
gene-A9K55_004868	906	544	6.77191	3.6595	5.90784e-08	-1.2714
gene-A9K55_007006	623	365	20.549	10.8255	6.02275e-08	-1.30671
gene-A9K55_008134	1501	5035	36.4529	110.07	6.06342e-08	1.21029
gene-A9K55_000717	487	279	6.85872	3.5297	6.17777e-08	-1.33892
gene-A9K55_003139	13692	8692	509.765	291.135	6.32599e-08	-1.19128
gene-A9K55_000351	98	399	6.53447	24.1188	6.52271e-08	1.48884
Cordyceps_militaris_newGene_1060	91	373	2.99942	11.1598	6.63572e-08	1.49847
gene-A9K55_005180	66	289	1.47948	5.85048	6.78264e-08	1.59332
gene-A9K55_005943	5263	3329	133.489	75.9582	6.8197e-08	-1.19649
gene-A9K55_004483	315	1118	6.56034	20.9647	6.96906e-08	1.29149
Cordyceps_militaris_newGene_774	0	41	0	1.90095	7.32419e-08	8.11961
gene-A9K55_000637	0	41	0	1.82027	7.32419e-08	8.11961
gene-A9K55_006623	593	348	10.548	5.56527	7.36496e-08	-1.30431
gene-A9K55_001944	4	62	0.137995	2.08349	7.47509e-08	3.38556
gene-A9K55_004354	5211	3304	207.345	118.264	7.489e-08	-1.19304
gene-A9K55_008913	1995	1247	40.3007	22.6502	7.59527e-08	-1.21356
gene-A9K55_004829	449	1555	9.86816	30.7631	7.61209e-08	1.25621
gene-A9K55_008693	40	200	0.748239	3.40035	7.64473e-08	1.78359
gene-A9K55_002715	7	76	0.252451	2.82146	7.7044e-08	2.88677
gene-A9K55_000331	1051	3526	13.3563	40.3263	7.7044e-08	1.21046
gene-A9K55_004604	656	389	22.697	12.0948	7.81887e-08	-1.28933
gene-A9K55_001820	17638	11275	656.681	377.653	7.9882e-08	-1.18127
Cordyceps_militaris_newGene_1216	98	37	3.48014	1.16988	8.2886e-08	-1.93673
gene-A9K55_000559	15	108	1.07851	7.22997	8.41444e-08	2.30446
gene-A9K55_003388	4993	3175	159.664	91.3185	8.46919e-08	-1.18884
gene-A9K55_006669	703	420	9.40681	5.05586	8.52986e-08	-1.27856
gene-A9K55_005816	1019	622	22.3086	12.2512	8.55765e-08	-1.24769
gene-A9K55_000311	2	54	0.043336	1.46382	8.9282e-08	4.15131
gene-A9K55_005401	3144	1991	89.0504	50.7366	8.9282e-08	-1.19477
gene-A9K55_007426	2447	1544	32.6955	18.561	9.14194e-08	-1.19999
gene-A9K55_005580	88	361	1.76235	6.52977	9.21972e-08	1.49962
gene-A9K55_001228	10958	7024	78.6209	45.3318	9.42697e-08	-1.17733
gene-A9K55_005250	7505	4803	194.133	111.771	9.56433e-08	-1.17962
Cordyceps_militaris_newGene_1567	903	3021	26.7354	80.4749	9.76324e-08	1.20641
gene-A9K55_004136	71	303	5.55464	21.3006	9.91441e-08	1.55633
gene-A9K55_008094	6042	3865	49.0493	28.2259	9.95438e-08	-1.18025
Cordyceps_militaris_newGene_1272	27	153	1.05553	5.46049	1.00043e-07	1.96273
gene-A9K55_003431	1720	5678	29.7328	88.3121	1.03086e-07	1.1872
gene-A9K55_002037	6404	4103	111.828	64.4434	1.0383e-07	-1.17799
gene-A9K55_002097	8	79	0.166914	1.49128	1.0438e-07	2.75247
gene-A9K55_005339	12488	8031	376.252	217.672	1.04415e-07	-1.1726
gene-A9K55_004716	443	256	17.7332	9.21331	1.14584e-07	-1.32639
gene-A9K55_006005	8239	5301	95.7462	55.4174	1.14584e-07	-1.17191
gene-A9K55_009132	1692	5571	65.5513	194.208	1.14692e-07	1.18343
gene-A9K55_007914	140	531	2.53552	8.64805	1.15775e-07	1.38691
gene-A9K55_001525	3677	2350	67.9526	39.0748	1.15832e-07	-1.18154
Cordyceps_militaris_newGene_1459	58	259	2.62483	10.613	1.17917e-07	1.62139
gene-A9K55_003133	978	3249	46.7499	139.736	1.18074e-07	1.19628
gene-A9K55_001410	193	704	6.57502	21.6201	1.18663e-07	1.33079
gene-A9K55_003978	5683	3652	76.2414	44.0781	1.20113e-07	-1.17366
gene-A9K55_003173	1748	5744	30.6116	90.5322	1.21272e-07	1.18058
gene-A9K55_000515	0	40	0	0.897157	1.21636e-07	8.08412
gene-A9K55_001916	0	39	0	0.670324	1.21636e-07	8.04773
gene-A9K55_006072	0	39	0	1.70602	1.21636e-07	8.04773
gene-A9K55_009238	10636	6865	192.487	111.769	1.22395e-07	-1.16733
gene-A9K55_009186	1863	1178	27.9802	15.9089	1.22395e-07	-1.19691
gene-A9K55_007208	1260	785	41.4053	23.2157	1.22825e-07	-1.21823
gene-A9K55_005700	181	89	4.38695	1.94569	1.2971e-07	-1.55826
gene-A9K55_000916	246	872	8.92276	28.4868	1.35028e-07	1.28959
gene-A9K55_006348	3638	11838	82.7954	242.406	1.35335e-07	1.16646
gene-A9K55_001594	1770	1121	32.0262	18.2398	1.36186e-07	-1.19458
Cordyceps_militaris_newGene_377	59	16	3.27983	0.789278	1.36843e-07	-2.40758
gene-A9K55_001968	5406	3485	75.032	43.513	1.36843e-07	-1.16909
gene-A9K55_009280	2	52	0.124852	2.90686	1.38174e-07	4.09701
gene-A9K55_003901	4206	2706	86.4683	50.0444	1.39033e-07	-1.17197
gene-A9K55_006911	27731	18011	312.875	182.809	1.39619e-07	-1.15834
gene-A9K55_009010	5123	3303	122.754	71.2001	1.39703e-07	-1.1689
gene-A9K55_007186	73	23	0.805176	0.223017	1.39703e-07	-2.19475
gene-A9K55_008519	2923	1872	48.2802	27.8158	1.40079e-07	-1.17853
gene-A9K55_006612	3012	1930	92.6065	53.3813	1.40269e-07	-1.17778
gene-A9K55_005897	4991	3218	123.882	71.8398	1.40843e-07	-1.16885
gene-A9K55_009364	671	405	4.16963	2.26582	1.42439e-07	-1.26381
Cordyceps_militaris_newGene_224	11	91	0.626271	4.66778	1.43128e-07	2.50166
gene-A9K55_003489	915	565	26.6235	14.7909	1.45503e-07	-1.23103
gene-A9K55_008958	4036	2599	66.365	38.4331	1.45663e-07	-1.17065
gene-A9K55_008152	8	78	0.155783	1.38566	1.46538e-07	2.73412
gene-A9K55_005211	1128	703	25.8432	14.4755	1.46538e-07	-1.21772
gene-A9K55_002815	2191	1399	24.3193	13.9648	1.51815e-07	-1.18283
gene-A9K55_008570	1261	791	29.1379	16.4322	1.56191e-07	-1.20839
Cordyceps_militaris_newGene_1468	3	56	0.060451	1.35529	1.56218e-07	3.64221
gene-A9K55_002831	549	1845	14.1584	42.8109	1.569e-07	1.21286
gene-A9K55_005343	1040	3419	9.31282	27.5476	1.64139e-07	1.18119
gene-A9K55_008580	4	60	0.200326	2.72474	1.67173e-07	3.33837
gene-A9K55_004876	1190	746	22.2628	12.5601	1.6728e-07	-1.20928
gene-A9K55_001635	72	300	1.32448	4.95703	1.68466e-07	1.52184
gene-A9K55_007550	52	234	0.808908	3.31517	1.6922e-07	1.63228
gene-A9K55_002105	94	373	2.9068	10.4258	1.71533e-07	1.45172
gene-A9K55_000390	9	83	0.19842	1.63374	1.74358e-07	2.65569
gene-A9K55_006507	2706	1742	102.937	59.6101	1.76619e-07	-1.17107
gene-A9K55_001354	668	2224	4.84643	14.53	1.76702e-07	1.19939
gene-A9K55_003513	445	261	13.1933	6.95106	1.77952e-07	-1.30499
gene-A9K55_007998	4829	3133	80.4096	46.9242	1.78683e-07	-1.15987
gene-A9K55_006490	101	41	5.54751	2.01011	1.80957e-07	-1.83265
gene-A9K55_003227	767	2533	8.21418	24.4188	1.82692e-07	1.18772
Cordyceps_militaris_newGene_620	138	515	3.1409	10.5373	1.85647e-07	1.36353
Cordyceps_militaris_newGene_57	72	24	1.87286	0.559273	1.8648e-07	-2.11387
gene-A9K55_001946	51	231	2.78406	11.3723	1.87958e-07	1.64164
gene-A9K55_000339	269	938	1.92834	6.05435	1.88607e-07	1.26594
Cordyceps_militaris_newGene_1400	93	36	2.32876	0.796933	1.91726e-07	-1.90063
gene-A9K55_005730	2375	1529	119.577	69.266	1.92076e-07	-1.17099
gene-A9K55_007814	2126	1366	23.1778	13.397	1.93922e-07	-1.17382
Cordyceps_militaris_newGene_759	0	38	0	1.27063	2.01773e-07	8.0104
gene-A9K55_001862	0	38	0	1.67302	2.01773e-07	8.0104
gene-A9K55_002219	165	602	12.4909	41.2031	2.06646e-07	1.33103
gene-A9K55_003663	5186	16645	176.093	508.487	2.08162e-07	1.14665
gene-A9K55_000785	5221	3405	42.5525	24.9645	2.10323e-07	-1.15236
gene-A9K55_008584	1561	996	27.9125	16.0074	2.11362e-07	-1.18386
gene-A9K55_003221	4321	2814	268.13	157.082	2.13114e-07	-1.15443
gene-A9K55_009318	26582	17473	274.649	162.406	2.16942e-07	-1.14104
gene-A9K55_000387	5960	3896	440.634	259.113	2.19998e-07	-1.14901
gene-A9K55_003046	30028	19759	297.005	175.82	2.23966e-07	-1.13952
gene-A9K55_002029	6646	4354	93.6163	55.1818	2.31898e-07	-1.14584
Cordyceps_militaris_newGene_455	248	866	8.76679	27.539	2.34644e-07	1.26795
gene-A9K55_005110	2042	6576	14.2863	41.3921	2.36268e-07	1.15146
gene-A9K55_004492	6	69	0.209902	2.14817	2.36625e-07	2.96659
gene-A9K55_004510	6	69	0.130596	1.38271	2.36625e-07	2.96659
gene-A9K55_002090	516	310	10.5085	5.6751	2.37901e-07	-1.27043
gene-A9K55_000036	441	1479	17.126	51.7416	2.4023e-07	1.20986
Cordyceps_militaris_newGene_221	48	218	1.67463	6.84912	2.49776e-07	1.64541
Cordyceps_militaris_newGene_787	48	217	0.445179	1.8171	2.49776e-07	1.63878
gene-A9K55_005016	5444	3569	124.187	73.2248	2.50717e-07	-1.14484
gene-A9K55_006816	4949	3242	97.8997	57.6888	2.51168e-07	-1.14594
Cordyceps_militaris_newGene_323	28	150	0.332284	1.60566	2.56834e-07	1.88191
gene-A9K55_007813	215	757	5.63028	17.8236	2.57035e-07	1.27983
gene-A9K55_001396	18433	58632	347.491	994.38	2.57035e-07	1.13367
gene-A9K55_000223	198	103	1.70114	0.793857	2.58699e-07	-1.47725
gene-A9K55_001237	73	301	2.92691	10.9501	2.58907e-07	1.50676
gene-A9K55_004450	1360	869	42.3022	24.3137	2.6515e-07	-1.18177
Cordyceps_militaris_newGene_1521	9	79	0.215208	1.72984	2.66291e-07	2.58456
gene-A9K55_006043	1413	904	36.9064	21.2359	2.68019e-07	-1.17996
gene-A9K55_007779	22	130	0.590919	3.17844	2.69871e-07	2.02217
gene-A9K55_007289	96	374	2.01666	7.05369	2.69912e-07	1.42524
gene-A9K55_009020	365	1234	6.47579	19.7097	2.73338e-07	1.22142
gene-A9K55_002613	5603	3684	221.23	130.856	2.75454e-07	-1.14062
gene-A9K55_004251	1975	1280	62.1886	36.2611	2.78452e-07	-1.16134
Cordyceps_militaris_newGene_654	82	330	1.12904	4.08175	2.78885e-07	1.4719
gene-A9K55_003130	872	548	19.1274	10.8053	2.89643e-07	-1.20566
gene-A9K55_002456	14	100	0.268252	1.76933	2.91659e-07	2.29243
gene-A9K55_008849	8	75	0.210276	1.78659	2.91667e-07	2.67765
gene-A9K55_001159	521	1726	10.6194	31.6704	2.92912e-07	1.19219
gene-A9K55_008685	1031	653	14.9838	8.52931	2.93389e-07	-1.19443
gene-A9K55_003620	3017	1974	98.8972	58.2031	2.95188e-07	-1.14766
gene-A9K55_002267	693	2269	26.1747	77.1018	3.0011e-07	1.17529
gene-A9K55_000427	353	1189	7.64727	23.1837	3.15889e-07	1.21605
gene-A9K55_000373	719	447	8.49701	4.74843	3.17515e-07	-1.22117
gene-A9K55_007581	4106	2703	53.5662	31.7212	3.19574e-07	-1.13885
Cordyceps_militaris_newGene_595	12	91	0.546748	3.71728	3.20592e-07	2.37723
gene-A9K55_002198	20	120	2.4384	13.513	3.21087e-07	2.04367
gene-A9K55_006321	922	2982	35.1927	102.444	3.2435e-07	1.15763
gene-A9K55_003667	1028	654	20.329	11.6234	3.28655e-07	-1.18802
gene-A9K55_004228	502	304	8.05827	4.38905	3.30827e-07	-1.25893
gene-A9K55_008306	92	360	5.43656	19.2645	3.35016e-07	1.43156
gene-A9K55_003039	108	411	3.28509	11.2851	3.35232e-07	1.39154
gene-A9K55_004571	0	37	0	4.56202	3.35232e-07	7.97207
gene-A9K55_004148	0	37	0	0.968691	3.35232e-07	7.97207
gene-A9K55_007199	1925	6138	46.6507	133.866	3.44493e-07	1.13714
gene-A9K55_003490	1402	904	35.4701	20.5615	3.50856e-07	-1.16869
gene-A9K55_001066	27	145	0.52041	2.57326	3.63811e-07	1.88532
gene-A9K55_005174	2036	1331	41.3565	24.3246	3.68346e-07	-1.14886
gene-A9K55_001615	9	77	0.15186	1.20351	3.72111e-07	2.54764
Cordyceps_militaris_newGene_9	9	77	0.239286	1.85488	3.72111e-07	2.54764
Cordyceps_militaris_newGene_285	1573	1021	12.0346	7.01242	3.84838e-07	-1.15915
gene-A9K55_004649	238	821	9.56967	29.7011	3.92661e-07	1.25034
gene-A9K55_002816	532	1746	13.7079	40.5306	3.95055e-07	1.17868
gene-A9K55_000700	11610	7750	123.877	74.3913	4.09676e-07	-1.11881
gene-A9K55_009153	70	286	2.69858	9.97078	4.2936e-07	1.49351
gene-A9K55_001974	2582	1703	164.107	97.3737	4.29475e-07	-1.13607
gene-A9K55_006786	757	2440	22.036	63.8969	4.40717e-07	1.15268
gene-A9K55_002253	541	333	7.71299	4.26798	4.40821e-07	-1.23546
gene-A9K55_006862	739	465	25.4786	14.4201	4.45917e-07	-1.20381
gene-A9K55_002096	25	136	0.368207	1.80237	4.47352e-07	1.90357
Cordyceps_militaris_newGene_426	44	199	1.72748	7.14537	4.50963e-07	1.6392
gene-A9K55_004298	7	70	0.151401	1.52218	4.53578e-07	2.76837
gene-A9K55_002760	6798	4540	141.73	85.1487	4.58885e-07	-1.11812
gene-A9K55_004512	3114	2064	14.2813	8.5132	4.60204e-07	-1.129
gene-A9K55_009054	106	399	4.67431	15.909	4.62168e-07	1.37575
gene-A9K55_005291	5508	3676	43.6631	26.2127	4.72676e-07	-1.11909
gene-A9K55_007924	1544	4893	30.7654	87.7321	4.76776e-07	1.12827
gene-A9K55_001409	33	164	1.33572	5.9775	4.76938e-07	1.77428
gene-A9K55_002789	8330	5578	112.33	67.6739	4.83225e-07	-1.11427
gene-A9K55_004697	6975	4672	123.867	74.6347	5.07179e-07	-1.11385
gene-A9K55_002938	472	288	8.47672	4.64443	5.16456e-07	-1.24801
gene-A9K55_007266	429	259	21.5009	11.6461	5.1906e-07	-1.26327
gene-A9K55_008690	11528	7753	165.984	100.426	5.36707e-07	-1.10803
gene-A9K55_002282	445	1458	74.8145	220.475	5.47026e-07	1.1762
gene-A9K55_005784	1747	1151	30.4452	18.0429	5.48065e-07	-1.13762
gene-A9K55_005262	119	439	4.56776	15.2385	5.49343e-07	1.34678
Cordyceps_militaris_newGene_1374	1382	903	67.5295	39.6625	5.56469e-07	-1.14956
gene-A9K55_007744	568	1840	15.2776	44.5807	5.58643e-07	1.15987
gene-A9K55_008987	0	36	0	0.645767	5.62774e-07	7.9327
gene-A9K55_005392	0	36	0	1.25337	5.62774e-07	7.9327
gene-A9K55_008113	0	36	0	0.74649	5.62774e-07	7.9327
Cordyceps_militaris_newGene_90	0	36	0	0.836645	5.62774e-07	7.9327
gene-A9K55_005852	0	36	0	1.24012	5.62774e-07	7.9327
gene-A9K55_004730	0	36	0	2.05317	5.62774e-07	7.9327
gene-A9K55_000293	8	73	0.359035	3.29873	5.8377e-07	2.63873
gene-A9K55_005411	3068	2047	59.1165	35.4758	5.8387e-07	-1.11946
gene-A9K55_008435	201	695	7.03173	21.8618	5.86665e-07	1.25367
gene-A9K55_001622	12	88	0.172446	1.23989	5.9032e-07	2.32895
Cordyceps_militaris_newGene_1393	73	26	2.81979	0.951769	5.90874e-07	-2.01894
gene-A9K55_005042	642	404	22.8291	12.9224	5.92801e-07	-1.20364
Cordyceps_militaris_newGene_502	68	24	2.04957	0.64363	5.96442e-07	-2.03152
gene-A9K55_008537	1612	1061	26.2123	15.5116	5.96979e-07	-1.13904
gene-A9K55_003411	2277	1513	36.0737	21.5535	5.98675e-07	-1.12537
gene-A9K55_008311	61	253	0.567806	2.12941	6.04037e-07	1.51496
gene-A9K55_007255	588	368	11.688	6.58268	6.07278e-07	-1.21151
gene-A9K55_000440	1406	4427	133.164	377.374	6.27599e-07	1.11895
gene-A9K55_007569	6379	4297	452.327	274.152	6.29262e-07	-1.1057
gene-A9K55_000107	11122	7516	84.5709	51.4124	6.35909e-07	-1.10109
Cordyceps_militaris_newGene_1395	67	271	2.16605	7.89118	6.39723e-07	1.47893
gene-A9K55_008290	746	2379	37.551	107.782	6.46411e-07	1.13727
gene-A9K55_001369	2117	1409	30.1774	18.0656	6.66216e-07	-1.12299
gene-A9K55_005478	16	103	0.330302	1.89635	6.69388e-07	2.14367
Cordyceps_militaris_newGene_1011	227	772	3.0226	9.47294	6.73103e-07	1.22981
gene-A9K55_008603	14	97	0.316196	1.9879	6.85877e-07	2.24855
gene-A9K55_001845	1241	3905	50.1458	141.949	6.89793e-07	1.11803
Cordyceps_militaris_newGene_136	2	44	0.101796	2.64855	6.95378e-07	3.85675
gene-A9K55_000996	457	1483	8.96445	26.1913	6.98609e-07	1.16235
gene-A9K55_004234	6485	20101	195.395	544.859	7.03846e-07	1.09635
gene-A9K55_003410	10350	32029	135.372	376.894	7.1184e-07	1.09401
gene-A9K55_001799	183	634	3.6506	11.399	7.30055e-07	1.25645
gene-A9K55_002235	505	1630	10.2506	29.7838	7.30055e-07	1.15463
gene-A9K55_007028	76	299	2.46924	8.74335	7.31113e-07	1.43913
gene-A9K55_005694	388	1268	10.6886	31.4445	7.40989e-07	1.17249
gene-A9K55_007858	150	533	6.27162	20.156	7.49325e-07	1.29287
gene-A9K55_001953	2924	9084	74.5178	208.292	7.53101e-07	1.09963
gene-A9K55_000030	234	132	7.09538	3.58416	7.53363e-07	-1.36071
gene-A9K55_002347	92	348	1.13444	3.8889	7.53483e-07	1.38267
gene-A9K55_007821	236	133	3.73496	1.89336	7.67074e-07	-1.36211
gene-A9K55_002461	2978	2003	68.3816	41.3642	7.80106e-07	-1.10785
gene-A9K55_008591	2	48	0.062007	1.41129	7.937e-07	3.98188
gene-A9K55_006285	5909	4005	79.7926	48.6442	7.94282e-07	-1.09681
gene-A9K55_004115	292	971	12.7771	38.2512	7.96405e-07	1.19749
gene-A9K55_006169	2707	1820	51.1219	30.9127	8.08198e-07	-1.10842
gene-A9K55_004786	90	343	3.33333	11.4479	8.08198e-07	1.39347
gene-A9K55_005833	7739	5258	147.484	90.1441	8.12874e-07	-1.09334
gene-A9K55_007700	4117	2784	55.2359	33.6015	8.17235e-07	-1.10012
Cordyceps_militaris_newGene_486	8	71	0.075866	0.670311	8.20183e-07	2.59874
gene-A9K55_005829	13822	9417	209.743	128.559	8.21533e-07	-1.08934
gene-A9K55_005962	72212	49335	357.8	219.911	8.28944e-07	-1.08535
gene-A9K55_004854	483	301	25.1472	14.0731	8.31412e-07	-1.21758
gene-A9K55_006344	4585	14161	54.2528	150.749	8.36361e-07	1.09119
gene-A9K55_001789	544	1743	12.571	36.2374	8.3942e-07	1.14402
gene-A9K55_008223	348	1139	8.08957	23.8408	8.71504e-07	1.17465
gene-A9K55_004249	1280	846	27.0577	16.0781	9.0148e-07	-1.133
gene-A9K55_009045	75	294	2.34803	8.30998	9.07511e-07	1.43389
gene-A9K55_000291	1772	1186	80.2763	48.34	9.18738e-07	-1.1149
gene-A9K55_009000	3156	2135	156.637	95.3457	9.23985e-07	-1.09953
gene-A9K55_000279	508	318	15.4233	8.66802	9.24597e-07	-1.21115
gene-A9K55_007067	13	89	0.396857	2.4529	9.25803e-07	2.23068
gene-A9K55_005165	150	529	6.50925	20.7377	9.25803e-07	1.282
gene-A9K55_001782	6337	4318	76.0225	46.6023	9.35833e-07	-1.08914
Cordyceps_militaris_newGene_153	0	35	0	0.826458	9.35833e-07	7.89223
Cordyceps_militaris_newGene_531	0	35	0	1.49405	9.35833e-07	7.89223
gene-A9K55_000699	0	35	0	1.31636	9.35833e-07	7.89223
gene-A9K55_001849	0	35	0	1.11129	9.35833e-07	7.89223
gene-A9K55_007572	0	35	0	2.34414	9.35833e-07	7.89223
gene-A9K55_000567	527	332	25.8862	14.6792	9.37735e-07	-1.20198
gene-A9K55_000073	1294	857	25.4388	15.1481	9.37735e-07	-1.13006
gene-A9K55_006949	616	1958	20.0634	57.3728	9.60657e-07	1.13252
gene-A9K55_008553	7434	5075	300.35	184.461	9.62936e-07	-1.08643
gene-A9K55_003215	83	320	1.12898	3.92349	9.69122e-07	1.41006
Cordyceps_militaris_newGene_7	338	1104	9.07883	26.6629	9.8626e-07	1.17168
gene-A9K55_005581	7201	4919	152.888	93.9555	9.90095e-07	-1.08553
Cordyceps_militaris_newGene_1407	64	260	0.939438	3.42963	9.9664e-07	1.48516
gene-A9K55_002158	291	171	9.32598	4.92009	1.00613e-06	-1.30201
gene-A9K55_000828	9460	6475	159.314	98.1033	1.0096e-06	-1.08267
Cordyceps_militaris_newGene_1061	6	65	0.251661	2.42184	1.01405e-06	2.88063
gene-A9K55_008508	3632	2469	43.6668	26.7012	1.0215e-06	-1.09252
gene-A9K55_006020	174	599	3.8798	12.0747	1.02328e-06	1.24725
gene-A9K55_002705	2896	1964	53.152	32.4141	1.04207e-06	-1.09593
gene-A9K55_009347	1345	896	9.51053	5.70045	1.05499e-06	-1.12163
gene-A9K55_006097	770	500	16.1145	9.41442	1.07154e-06	-1.15842
gene-A9K55_000157	550	1748	17.9004	51.2161	1.07537e-06	1.13233
gene-A9K55_003233	758	492	40.0753	23.3825	1.07997e-06	-1.15903
gene-A9K55_008700	1795	1208	48.2201	29.1831	1.08605e-06	-1.10699
gene-A9K55_004490	228	765	3.72985	11.2914	1.12607e-06	1.21033
gene-A9K55_004127	1851	1249	17.5542	10.6529	1.16218e-06	-1.10317
gene-A9K55_006404	167	576	2.8627	8.87609	1.17107e-06	1.24998
gene-A9K55_006433	556	1764	10.2731	29.3189	1.17625e-06	1.12982
gene-A9K55_000470	406	251	7.66504	4.26986	1.18838e-06	-1.22903
gene-A9K55_006094	15697	10814	263.091	163.05	1.1892e-06	-1.0733
Cordyceps_militaris_newGene_900	175	94	3.19462	1.5266	1.18981e-06	-1.43092
gene-A9K55_008447	111	52	3.99781	1.6605	1.19926e-06	-1.62693
gene-A9K55_008847	4089	2797	64.1844	39.5026	1.2088e-06	-1.08355
gene-A9K55_002754	3620	2473	88.5723	54.4262	1.21002e-06	-1.08541
gene-A9K55_006758	63	252	1.56087	5.63159	1.24428e-06	1.46279
gene-A9K55_002350	1200	3713	41.2834	114.922	1.24874e-06	1.09376
gene-A9K55_007099	11	82	0.406257	2.83583	1.25289e-06	2.35167
gene-A9K55_007388	5017	3442	111.98	69.1238	1.25289e-06	-1.07927
gene-A9K55_005821	6886	4736	111.456	68.9655	1.26163e-06	-1.0757
gene-A9K55_002367	193	653	16.3474	49.7649	1.27609e-06	1.22232
gene-A9K55_000370	1610	4955	78.7528	218.162	1.28013e-06	1.08605
gene-A9K55_004475	13428	9270	367.408	228.177	1.29488e-06	-1.07032
gene-A9K55_001246	3081	2105	78.5223	48.2486	1.29944e-06	-1.08525
gene-A9K55_004576	7	67	0.204327	1.98004	1.30216e-06	2.70531
Cordyceps_militaris_newGene_1368	352	215	7.41071	4.07104	1.32662e-06	-1.24639
gene-A9K55_004958	5411	3721	127.616	78.9555	1.32755e-06	-1.0759
gene-A9K55_003146	931	615	26.588	15.7812	1.32822e-06	-1.13373
Cordyceps_militaris_newGene_1019	77	296	2.08087	6.67157	1.3314e-06	1.40575
gene-A9K55_005848	55	228	0.745883	2.80352	1.33206e-06	1.51407
gene-A9K55_007650	1968	1336	40.9369	24.9998	1.35381e-06	-1.09445
gene-A9K55_009349	357	218	9.8011	5.37089	1.3566e-06	-1.24676
gene-A9K55_001075	2370	1615	57.9831	35.5495	1.36151e-06	-1.08901
gene-A9K55_006934	423	1350	6.97881	20.0534	1.38179e-06	1.13831
Cordyceps_militaris_newGene_412	1681	1138	9.06427	5.52008	1.39071e-06	-1.09844
gene-A9K55_002675	312	1014	5.18542	15.1581	1.41407e-06	1.16445
gene-A9K55_006732	382	237	10.3928	5.78806	1.41494e-06	-1.2239
Cordyceps_militaris_newGene_194	385	1236	13.205	34.7317	1.41812e-06	1.14681
Cordyceps_militaris_newGene_960	74	287	1.59581	5.58494	1.42375e-06	1.41848
gene-A9K55_005514	58	236	4.64956	17.0994	1.42756e-06	1.4873
gene-A9K55_001135	169	577	2.16669	6.66801	1.43561e-06	1.23532
gene-A9K55_006559	2524	1725	33.3033	20.4758	1.44731e-06	-1.08478
gene-A9K55_005906	10	79	0.188861	1.34212	1.45435e-06	2.43418
gene-A9K55_003106	994	660	20.8063	12.4179	1.46281e-06	-1.12633
gene-A9K55_008527	199	670	12.2445	37.1351	1.49353e-06	1.21525
gene-A9K55_008964	678	2119	12.9166	36.3171	1.52052e-06	1.10818
gene-A9K55_003178	4486	3093	35.7218	22.1577	1.52737e-06	-1.07211
gene-A9K55_009327	2340	1600	27.1247	16.6853	1.53534e-06	-1.08409
gene-A9K55_000203	533	341	24.7993	14.2667	1.53761e-06	-1.17974
gene-A9K55_005615	879	2720	27.107	75.4471	1.54217e-06	1.09386
gene-A9K55_003395	0	34	0	0.5743	1.55845e-06	7.85059
gene-A9K55_003889	0	34	0	1.28991	1.55845e-06	7.85059
gene-A9K55_004002	9660	6699	114.17	71.2331	1.56756e-06	-1.06379
gene-A9K55_004990	606	1899	12.7288	35.8902	1.56957e-06	1.11199
gene-A9K55_004654	600	388	9.89987	5.75954	1.57167e-06	-1.16433
gene-A9K55_002248	3076	2115	105.818	65.4458	1.60255e-06	-1.07607
gene-A9K55_005442	4401	3040	295.956	183.898	1.63296e-06	-1.06945
gene-A9K55_005064	58	235	1.34648	4.92214	1.64133e-06	1.48118
gene-A9K55_004840	79	32	1.50046	0.55045	1.67057e-06	-1.83471
gene-A9K55_006527	288	936	4.83592	14.1504	1.68325e-06	1.16443
gene-A9K55_008645	135	68	4.29776	1.94192	1.69674e-06	-1.52303
gene-A9K55_004302	5	56	0.425135	4.64617	1.75876e-06	2.92436
gene-A9K55_000598	525	338	15.5639	9.02017	1.76482e-06	-1.17067
gene-A9K55_004084	229	133	9.42906	4.91477	1.78877e-06	-1.31869
gene-A9K55_000348	128	450	0.909718	2.89582	1.80378e-06	1.27738
gene-A9K55_004184	204	681	5.09715	15.347	1.82062e-06	1.20295
gene-A9K55_000628	2994	2066	60.4753	37.5371	1.83163e-06	-1.07091
gene-A9K55_003493	887	591	15.9035	9.53954	1.86271e-06	-1.12131
gene-A9K55_002757	2005	6086	70.3519	192.176	1.86317e-06	1.06613
Cordyceps_militaris_newGene_1208	4	53	0.094774	1.10951	1.8713e-06	3.15987
gene-A9K55_000497	308	992	5.60312	16.2497	1.89226e-06	1.15142
Cordyceps_militaris_newGene_1206	12	84	0.17973	1.12181	1.96373e-06	2.26195
gene-A9K55_003728	12	83	0.146852	0.908953	1.96373e-06	2.2447
Cordyceps_militaris_newGene_927	9	72	0.376315	2.7134	1.97275e-06	2.45097
gene-A9K55_006460	31	147	2.55305	11.0897	1.98164e-06	1.70646
gene-A9K55_007950	18	106	1.77744	9.79353	1.98434e-06	2.01613
gene-A9K55_003222	6363	4438	84.4949	53.015	2.05699e-06	-1.0555
gene-A9K55_006044	383	1214	44.7573	127.874	2.06591e-06	1.12842
gene-A9K55_001887	4570	3181	135.326	84.7297	2.09215e-06	-1.0584
Cordyceps_militaris_newGene_55	6	62	0.209229	1.97794	2.10114e-06	2.81261
gene-A9K55_008683	201	667	3.9414	11.7679	2.11573e-06	1.19435
gene-A9K55_004083	2157	1487	57.9445	35.9363	2.11589e-06	-1.07227
gene-A9K55_000793	10412	7288	80.639	50.7802	2.12906e-06	-1.05036
gene-A9K55_000557	3448	2395	107.299	67.0355	2.14788e-06	-1.06141
gene-A9K55_003165	624	1933	25.9025	72.222	2.17066e-06	1.09537
gene-A9K55_004619	17386	12197	629.324	397.187	2.17738e-06	-1.04712
gene-A9K55_005257	1258	3825	38.9036	106.423	2.17909e-06	1.06854
gene-A9K55_004731	6318	4418	65.8573	41.4306	2.24472e-06	-1.05178
Cordyceps_militaris_newGene_122	33	154	1.14934	4.8553	2.24601e-06	1.6836
gene-A9K55_005399	4389	3061	53.1971	33.3796	2.25807e-06	-1.05558
gene-A9K55_005094	20278	14248	365.102	230.785	2.26818e-06	-1.04487
gene-A9K55_001717	307	984	11.073	31.9231	2.29243e-06	1.14443
gene-A9K55_007979	140	481	4.81398	14.9106	2.31568e-06	1.24428
gene-A9K55_001498	11	80	0.804685	5.63702	2.31976e-06	2.31611
Cordyceps_militaris_newGene_263	1477	4471	31.65	90.9071	2.32236e-06	1.06215
gene-A9K55_005055	3004	2088	56.6149	35.3993	2.32339e-06	-1.06044
gene-A9K55_000640	5240	3665	254.069	159.866	2.36003e-06	-1.05145
gene-A9K55_001056	410	1290	11.5575	32.7662	2.41584e-06	1.11776
gene-A9K55_002691	7958	5587	121.813	76.943	2.45119e-06	-1.04604
gene-A9K55_007339	1621	4892	37.6304	102.175	2.46427e-06	1.05777
gene-A9K55_003050	826	2522	19.374	53.2531	2.53922e-06	1.07454
gene-A9K55_002627	11043	7774	342.618	216.991	2.56212e-06	-1.04211
gene-A9K55_007819	16029	11301	663.113	420.579	2.59347e-06	-1.03995
gene-A9K55_000219	5274	3700	49.3526	31.144	2.61224e-06	-1.04707
gene-A9K55_006906	0	33	0	1.03365	2.62132e-06	7.80771
Cordyceps_militaris_newGene_1545	0	33	0	1.13454	2.62132e-06	7.80771
gene-A9K55_003874	7	64	0.138021	1.20395	2.63972e-06	2.63937
gene-A9K55_001491	5658	3973	200.625	126.714	2.64233e-06	-1.04576
Cordyceps_militaris_newGene_271	2646	1843	76.8746	47.5079	2.64429e-06	-1.05742
gene-A9K55_006356	8785	6185	197.807	125.284	2.64685e-06	-1.04198
Cordyceps_militaris_newGene_917	2068	1435	32.3084	20.1645	2.68742e-06	-1.06283
gene-A9K55_005574	1927	5785	64.1772	173.313	2.73676e-06	1.0502
gene-A9K55_008037	9	71	0.148931	1.18451	2.75486e-06	2.43083
gene-A9K55_004502	3218	2251	114.079	71.7956	2.78406e-06	-1.05127
gene-A9K55_004495	6966	4906	61.8017	39.1545	2.78734e-06	-1.04149
Cordyceps_militaris_newGene_591	274	167	5.31708	2.90554	2.80302e-06	-1.24931
gene-A9K55_003900	1030	700	167.627	102.544	2.80302e-06	-1.09278
gene-A9K55_003702	4	52	0.309706	4.24732	2.80302e-06	3.13247
gene-A9K55_009275	91	331	1.93486	6.37534	2.83453e-06	1.32619
gene-A9K55_004295	5435	3825	94.2623	59.6855	2.87091e-06	-1.04252
gene-A9K55_005798	13646	9647	206.475	131.307	2.87223e-06	-1.03604
gene-A9K55_003675	4948	3480	109.275	69.1386	2.87603e-06	-1.04345
gene-A9K55_008451	587	1807	11.3273	31.38	2.87861e-06	1.08631
gene-A9K55_006998	928	2813	14.0732	38.4006	2.93192e-06	1.0641
gene-A9K55_002671	3	48	0.091968	1.35175	2.93244e-06	3.42045
gene-A9K55_002344	1657	1148	43.4902	27.1189	2.97978e-06	-1.06508
gene-A9K55_007967	525	1621	17.7444	49.3597	2.98701e-06	1.09062
gene-A9K55_008772	289	921	6.87328	19.7598	2.99564e-06	1.13613
Cordyceps_militaris_newGene_52	36	160	1.3026	5.25211	3.00953e-06	1.61353
Cordyceps_militaris_newGene_744	195	642	4.0557	13.1892	3.0556e-06	1.18295
gene-A9K55_003872	482	314	7.9184	4.64116	3.05868e-06	-1.15362
Cordyceps_militaris_newGene_1016	1783	5338	16.802	44.9392	3.07884e-06	1.04622
gene-A9K55_007269	21	112	1.0942	5.3499	3.16732e-06	1.87422
Cordyceps_militaris_newGene_492	104	369	2.23411	7.18522	3.19241e-06	1.29047
gene-A9K55_003670	131	448	6.56007	20.2706	3.20344e-06	1.23756
Cordyceps_militaris_newGene_949	3301	2320	49.6299	31.3736	3.20815e-06	-1.04446
gene-A9K55_003492	1854	1291	27.0675	16.9491	3.22619e-06	-1.05779
gene-A9K55_005905	2280	1595	99.4364	62.5737	3.29217e-06	-1.05113
gene-A9K55_002422	1062	727	26.9974	16.6125	3.34691e-06	-1.08233
gene-A9K55_003929	78	288	2.10535	7.0335	3.40939e-06	1.34765
gene-A9K55_004122	330	1037	8.58285	24.3069	3.51446e-06	1.11591
gene-A9K55_004911	9746	6924	99.6038	63.6579	3.52268e-06	-1.02891
gene-A9K55_005702	636	424	93.2632	55.9287	3.53018e-06	-1.12042
gene-A9K55_006536	684	2082	23.2117	63.6039	3.56474e-06	1.07006
gene-A9K55_006942	191	110	4.50275	2.3269	3.58702e-06	-1.33063
gene-A9K55_006104	2354	1652	41.7222	26.3464	3.58702e-06	-1.04656
gene-A9K55_003245	193	631	5.57557	16.4659	3.60544e-06	1.17289
gene-A9K55_003104	1637	1141	33.3874	20.9371	3.65073e-06	-1.05638
gene-A9K55_005738	42	179	0.782886	3.00896	3.7359e-06	1.55346
gene-A9K55_006475	115	58	5.65066	2.55553	3.7401e-06	-1.52084
gene-A9K55_001044	5973	4241	183.669	117.316	3.75981e-06	-1.02975
gene-A9K55_007637	701	2126	23.0522	62.8736	3.80976e-06	1.06482
gene-A9K55_001048	793	538	36.7176	22.388	3.82784e-06	-1.09523
gene-A9K55_001110	2329	1638	64.3817	40.744	3.87073e-06	-1.04343
gene-A9K55_002288	14623	10434	600.177	385.268	3.88235e-06	-1.02266
gene-A9K55_007106	106	52	12.2414	5.35145	3.88537e-06	-1.5605
gene-A9K55_004617	80	295	3.36967	11.2324	3.92113e-06	1.3458
gene-A9K55_001566	6274	4462	156.834	100.337	3.92127e-06	-1.0274
gene-A9K55_005933	6323	4500	78.9392	50.5418	4.00893e-06	-1.02639
gene-A9K55_005375	532	352	3.65919	2.176	4.01214e-06	-1.13125
gene-A9K55_002088	152	83	6.20221	3.03725	4.10796e-06	-1.40701
gene-A9K55_003599	2442	7222	31.931	84.9774	4.15141e-06	1.02858
gene-A9K55_005799	1708	1197	39.7401	25.0509	4.2103e-06	-1.04852
gene-A9K55_006800	271	858	9.00482	25.7022	4.23455e-06	1.12666
gene-A9K55_004221	1423	992	26.8197	16.8072	4.28644e-06	-1.05614
gene-A9K55_002124	1282	891	29.5544	18.4821	4.30281e-06	-1.0605
Cordyceps_militaris_newGene_180	126	429	2.57465	7.10242	4.3124e-06	1.23116
Cordyceps_militaris_newGene_1494	92	328	3.36073	10.8507	4.31246e-06	1.29732
gene-A9K55_003583	8359	5972	209.967	134.948	4.32341e-06	-1.02082
gene-A9K55_008184	8026	5733	255.855	164.407	4.32341e-06	-1.0211
gene-A9K55_008425	6	60	0.111873	1.12897	4.34744e-06	2.76542
gene-A9K55_006459	1353	942	55.5318	34.7605	4.37242e-06	-1.05797
gene-A9K55_004960	8648	6182	101.981	65.5873	4.37811e-06	-1.02
gene-A9K55_005067	1718	1208	16.2618	10.2852	4.65872e-06	-1.04374
gene-A9K55_006252	207	667	4.00569	11.6333	4.66183e-06	1.15194
gene-A9K55_004580	1793	1262	33.7368	21.3508	4.66183e-06	-1.0423
gene-A9K55_008354	4553	3248	24.9244	15.9989	4.68846e-06	-1.02296
gene-A9K55_003321	695	2095	13.3259	36.1789	4.73047e-06	1.05603
gene-A9K55_005368	7737	5541	154.212	99.3623	4.74047e-06	-1.01733
gene-A9K55_007280	8344	5982	162.894	105.059	4.85091e-06	-1.01582
gene-A9K55_004388	3872	2761	60.6027	38.874	4.85664e-06	-1.02357
gene-A9K55_006739	280	880	19.2763	54.6283	4.85999e-06	1.11607
Cordyceps_militaris_newGene_498	33	149	1.30413	5.38195	4.86806e-06	1.63603
gene-A9K55_003653	21967	15802	339.766	219.877	4.91837e-06	-1.01095
gene-A9K55_007760	2392	1696	51.4045	32.7869	4.94345e-06	-1.03174
gene-A9K55_004839	243	148	6.24916	3.40495	4.95788e-06	-1.25025
gene-A9K55_008216	2499	7348	37.6912	99.7225	4.97308e-06	1.02025
gene-A9K55_004593	188	610	4.17244	12.22	5.05712e-06	1.16192
gene-A9K55_007043	126	427	10.3569	31.7438	5.06585e-06	1.22442
gene-A9K55_002289	851	584	19.0167	11.7385	5.06585e-06	-1.07872
gene-A9K55_009099	338	1049	5.30964	14.8259	5.06645e-06	1.09796
Cordyceps_militaris_newGene_1230	13723	9878	92.0419	59.598	5.19862e-06	-1.01002
gene-A9K55_000577	1232	860	33.7041	21.165	5.26288e-06	-1.05419
gene-A9K55_003263	2398	1704	35.2542	22.532	5.29388e-06	-1.02857
Cordyceps_militaris_newGene_1029	174	100	5.93696	2.77952	5.50805e-06	-1.33353
gene-A9K55_002633	3352	2396	47.2113	30.3627	5.52237e-06	-1.02007
gene-A9K55_007900	5248	3768	276.281	178.434	5.56722e-06	-1.01367
Cordyceps_militaris_newGene_332	4993	3584	57.0267	36.8218	5.58823e-06	-1.01403
gene-A9K55_008983	67	251	3.52966	11.9656	5.59013e-06	1.36838
gene-A9K55_005820	1541	1086	35.6985	22.6267	5.60305e-06	-1.04047
gene-A9K55_008458	874	2600	25.9297	69.454	5.63702e-06	1.03699
Cordyceps_militaris_newGene_647	425	1298	4.39578	12.1017	5.76389e-06	1.07485
gene-A9K55_000676	1873	1329	21.9139	13.983	5.84399e-06	-1.03065
gene-A9K55_000148	881	2617	20.5737	55.0148	5.87713e-06	1.03489
gene-A9K55_003306	242	764	4.16868	11.8783	5.9138e-06	1.12251
gene-A9K55_008418	25258	18282	466.047	303.473	5.97492e-06	-1.00204
gene-A9K55_004703	3684	2644	120.766	77.9741	6.08195e-06	-1.01424
gene-A9K55_001662	199	637	3.55998	10.2779	6.08629e-06	1.14239
Cordyceps_militaris_newGene_1448	103	358	0.651916	2.03619	6.1374e-06	1.26076
[truncated: 7,498 more rows]

## Sheet: NaCl-0_vs_NaCl-5.all
#ID	NaCl-0_Count	NaCl-5_Count	NaCl-0_FPKM	NaCl-5_FPKM	FDR	log2FC
gene-A9K55_002940	239175	43	27704.7	4.41785	5.90866e-296	-12.9862
gene-A9K55_000038	80615	78	4886.18	4.25016	2.27262e-234	-10.5604
Cordyceps_militaris_newGene_141	211	120672	9.66248	4984.42	2.72905e-189	8.60917
gene-A9K55_000037	13256	19	265.761	0.331662	1.07347e-186	-9.98498
gene-A9K55_003478	20600	81	1422.2	4.96779	5.17768e-175	-8.53764
gene-A9K55_002843	6357	0	193.776	0	5.96659e-170	-15.9351
gene-A9K55_007161	152950	1106	8481.49	55.1427	1.07185e-169	-7.66114
Cordyceps_militaris_newGene_63	11291	38	185.271	0.558539	2.09826e-167	-8.75911
gene-A9K55_000672	7785	15	71.5643	0.115735	2.45789e-167	-9.55516
gene-A9K55_002214	4718	3	126.758	0.05992	1.70053e-157	-11.0991
gene-A9K55_000003	47	18020	2.10244	734.466	2.34351e-153	8.02986
Cordyceps_militaris_newGene_1169	0	7478	0	137.349	3.4437e-153	15.6196
gene-A9K55_006560	6016	34	908.904	4.54055	8.06734e-143	-8.01063
Cordyceps_militaris_newGene_1391	19149	214	858.005	8.60168	5.87743e-142	-7.03229
gene-A9K55_000011	12187	127	593.681	5.53654	6.87684e-140	-7.13246
gene-A9K55_000271	18807	263	1083.23	13.6102	5.9958e-134	-6.70902
gene-A9K55_007103	7396	74	136.451	1.22583	6.10564e-134	-7.18997
Cordyceps_militaris_newGene_1566	0	4589	0	117.947	7.06549e-133	14.9152
gene-A9K55_001283	0	4359	0	76.946	9.1251e-131	14.841
gene-A9K55_006839	6596	81	85.7327	0.940728	4.16983e-127	-6.89467
gene-A9K55_007820	61519	1276	4333.36	80.7788	5.04435e-125	-6.14093
gene-A9K55_000888	72	10166	10.9893	1401.37	1.4987e-118	6.58976
gene-A9K55_001191	740	65755	9.39191	750.813	3.73472e-118	5.92347
gene-A9K55_006993	11929	241	111.332	2.02245	3.84074e-118	-6.17819
gene-A9K55_002286	7649	141	455.659	7.53322	3.97343e-117	-6.30977
gene-A9K55_005344	42	7123	2.48396	385.947	3.97343e-117	6.85273
gene-A9K55_008001	29293	691	620.682	13.1615	9.33254e-117	-5.95519
gene-A9K55_003117	5	3514	0.193058	152.501	1.63524e-115	8.87828
gene-A9K55_007661	6121	112	469.16	7.71196	7.38333e-115	-6.32008
gene-A9K55_000964	527	43620	17.5218	1306.43	1.53029e-112	5.821
gene-A9K55_001436	173	16381	6.85628	583.869	3.82217e-112	6.01451
gene-A9K55_003990	7616	170	54.3037	1.08757	4.21829e-111	-6.03395
Cordyceps_militaris_newGene_1392	82246	2392	774.967	26.6854	4.68124e-111	-5.65334
gene-A9K55_005319	119	10616	3.48973	280.337	4.15908e-106	5.92816
gene-A9K55_000013	48	5723	0.809698	88.5199	5.72011e-105	6.34482
gene-A9K55_004985	19	3533	1.1811	199.476	7.19553e-103	6.98136
gene-A9K55_002012	31670	1124	567.279	18.0919	1.27697e-102	-5.36598
Cordyceps_militaris_newGene_1383	373	24570	2.99263	177.496	6.61246e-102	5.49143
Cordyceps_militaris_newGene_833	85	7430	2.38649	188.572	2.94875e-101	5.8983
Cordyceps_militaris_newGene_565	0	2023	0	27.4617	6.58092e-100	13.7335
gene-A9K55_001435	104	8054	8.78368	613.799	7.61212e-99	5.7239
Cordyceps_militaris_newGene_241	0	1882	0	40.1765	4.22521e-97	13.6293
gene-A9K55_002294	9	2429	0.156182	42.6328	2.04025e-96	7.51037
gene-A9K55_004520	3387	92	95.4138	2.32067	2.04025e-96	-5.74971
gene-A9K55_000418	94591	4056	396.351	15.2795	3.84289e-95	-5.09329
gene-A9K55_003905	51	4563	1.41511	114.363	9.60068e-95	5.93075
gene-A9K55_003847	20421	863	406.272	15.4343	1.91101e-93	-5.11408
gene-A9K55_001224	289	15604	5.11069	248.774	1.40732e-92	5.20444
gene-A9K55_006837	1589	30	52.3919	0.862301	2.6225e-91	-6.26975
gene-A9K55_006984	85	5624	2.54058	151.477	4.45025e-90	5.49654
gene-A9K55_000270	14465	696	154.5	6.67583	1.15785e-87	-4.92681
gene-A9K55_008048	58	3869	3.25705	198.172	5.14083e-85	5.50753
gene-A9K55_008616	1797	53	37.0922	0.972029	9.79601e-85	-5.62927
gene-A9K55_007811	3133	126	308.078	11.0594	1.69437e-84	-5.18416
gene-A9K55_006850	3154	130	83.4296	3.08266	1.1608e-83	-5.14877
gene-A9K55_007236	3043	127	66.7765	2.49659	4.48716e-83	-5.13072
gene-A9K55_002937	76	4219	0.978305	49.1314	1.03501e-81	5.24312
gene-A9K55_000416	68395	4136	1192.34	64.8269	2.73572e-81	-4.5973
gene-A9K55_007130	44947	2717	1220.24	66.3108	3.07099e-81	-4.59783
gene-A9K55_009261	2176	84	70.6615	2.44615	4.73966e-81	-5.24243
gene-A9K55_000417	7118	384	253.248	12.2571	5.12344e-81	-4.76152
gene-A9K55_001812	8	1594	0.133833	25.0293	5.42355e-81	7.07062
gene-A9K55_001192	1826	64025	37.3921	1179.19	1.24078e-80	4.58203
gene-A9K55_003989	8236	479	1455.25	75.953	6.3252e-79	-4.65318
gene-A9K55_007686	55	3065	1.53015	77.428	2.26285e-77	5.24795
gene-A9K55_002287	1251	40	40.872	1.15688	3.27126e-76	-5.51148
gene-A9K55_005077	36	2356	1.47758	86.9408	3.6922e-76	5.47846
gene-A9K55_009082	3809	215	101.814	5.14691	8.07375e-76	-4.69581
gene-A9K55_006992	3159	172	54.7885	2.67614	1.3345e-75	-4.74756
gene-A9K55_000740	9566	631	187.809	11.1266	5.83696e-75	-4.47165
gene-A9K55_007072	110	4550	2.25315	84.296	9.63276e-75	4.81924
gene-A9K55_001463	4945	312	80.8027	4.57263	7.82549e-74	-4.53546
gene-A9K55_003452	6775	448	614.163	36.5016	1.0454e-73	-4.46796
gene-A9K55_006409	268	8959	2.5696	77.2593	2.58953e-73	4.51274
gene-A9K55_002601	27	1899	1.04364	68.4651	3.29781e-73	5.58107
gene-A9K55_002474	10	1346	0.690444	92.0459	3.61042e-73	6.50836
gene-A9K55_005044	71205	5323	294.453	19.7914	5.07878e-73	-4.2914
gene-A9K55_006778	3093	184	260.005	13.8789	9.78609e-73	-4.61988
gene-A9K55_002205	15251	1152	389.674	26.455	3.58157e-72	-4.27628
gene-A9K55_005410	46	2383	0.984096	46.825	8.59969e-72	5.14214
gene-A9K55_003113	17	1528	0.920888	74.5616	8.77037e-72	5.93175
gene-A9K55_004768	86	3529	1.79254	66.2891	9.94019e-72	4.80737
gene-A9K55_002410	102	3950	1.78727	62.6468	1.53721e-71	4.72406
Cordyceps_militaris_newGene_656	1480	68	29.581	1.21499	2.05649e-71	-4.99064
gene-A9K55_000334	7411	529	229.258	14.69	2.18981e-71	-4.35771
gene-A9K55_006840	555	6	23.4885	0.212897	9.01356e-71	-7.04613
gene-A9K55_000361	555	6	8.8752	0.072001	9.01356e-71	-7.04613
gene-A9K55_007804	10975	824	474.716	32.0452	1.17807e-70	-4.28495
gene-A9K55_006841	995	36	40.5191	1.29503	4.05298e-70	-5.3326
gene-A9K55_003664	2561	67545	87.5323	2076.06	1.21731e-69	4.17125
gene-A9K55_005392	0	861	0	30.7719	2.16062e-69	12.5013
gene-A9K55_001616	124	4182	2.05138	62.2207	3.50588e-68	4.52488
Cordyceps_militaris_newGene_748	10000	800	141.324	10.1636	3.64493e-68	-4.19337
gene-A9K55_002865	4395	325	572.643	38.083	5.62166e-68	-4.30649
gene-A9K55_008103	5446	420	161.278	11.1767	1.37448e-67	-4.24602
gene-A9K55_000315	95	3356	1.51745	48.5417	3.18888e-67	4.59143
gene-A9K55_006844	488	6	11.5346	0.117805	2.93276e-66	-6.86056
gene-A9K55_005525	734	23	51.2955	1.42946	6.00589e-66	-5.53675
gene-A9K55_000272	2535	180	62.0326	3.93908	8.05612e-66	-4.36455
gene-A9K55_008245	70	2605	10.7363	364.418	1.05692e-65	4.66601
gene-A9K55_001944	4	901	0.137995	30.5731	1.40858e-65	7.22971
gene-A9K55_008708	468	11970	16.0444	369.093	1.94635e-65	4.12671
gene-A9K55_007281	232	6436	10.2536	256.724	2.00416e-65	4.2436
gene-A9K55_009171	32	1613	0.648975	29.6908	2.10443e-64	5.10133
gene-A9K55_001523	0	734	0	14.6347	6.50379e-64	12.2711
gene-A9K55_008696	1637	37298	39.4946	809.377	7.16508e-64	3.96012
gene-A9K55_006887	4298	374	85.8377	6.70563	1.47491e-62	-4.07178
gene-A9K55_001443	45633	4489	884.246	78.2173	1.65459e-62	-3.89534
gene-A9K55_006196	83	2666	2.08469	60.2124	2.70276e-62	4.45397
gene-A9K55_004694	245	6186	16.5489	376.529	3.56439e-62	4.10782
gene-A9K55_005043	13875	1371	297.63	26.4279	5.80585e-62	-3.88881
gene-A9K55_001957	127	3597	2.68704	68.6731	7.62626e-62	4.27303
gene-A9K55_005771	20071	2004	1252.94	112.454	9.50279e-62	-3.87383
gene-A9K55_006633	0	673	0	18.7592	5.58365e-61	12.1459
gene-A9K55_008619	21608	2232	393.119	36.5106	1.66814e-60	-3.82484
gene-A9K55_002346	271	6401	6.35431	135.135	2.81388e-60	4.01166
Cordyceps_militaris_newGene_1621	20	1164	0.719188	38.9905	2.88896e-60	5.30606
gene-A9K55_000448	20	1158	0.266124	14.546	4.37524e-60	5.29861
Cordyceps_militaris_newGene_1505	0	639	0	15.7104	2.81295e-59	12.0712
gene-A9K55_001190	1695	34064	4.25344	76.9091	3.60195e-59	3.77904
gene-A9K55_008302	139	3561	8.4177	194.044	4.99635e-59	4.12837
gene-A9K55_000671	1148	80	22.7031	1.40888	1.3353e-58	-4.3902
gene-A9K55_002244	6862	704	144.805	13.3521	1.5924e-58	-3.83447
gene-A9K55_007567	0	621	0	31.631	2.4099e-58	12.0299
gene-A9K55_001274	537	18	17.5827	0.530046	2.80515e-58	-5.43704
gene-A9K55_001517	652	13376	26.1115	482.273	4.29388e-58	3.80865
gene-A9K55_005403	9912	1053	205.015	19.5796	4.3295e-58	-3.78425
gene-A9K55_005524	7160	749	160.165	15.0529	5.58987e-58	-3.80642
gene-A9K55_003244	391	8248	7.45952	141.6	1.11018e-57	3.84869
gene-A9K55_002010	7039	751	179.835	17.2383	3.04561e-57	-3.77799
gene-A9K55_001303	145	3493	10.8442	235.547	3.42702e-57	4.03963
Cordyceps_militaris_newGene_1557	3947	406	41.979	3.88025	8.44976e-57	-3.83048
gene-A9K55_001655	95	2496	4.81048	114.138	1.99273e-56	4.16432
gene-A9K55_001889	2297	224	278.409	24.3492	9.33135e-56	-3.90706
gene-A9K55_004250	3951	426	109.247	10.5766	3.21299e-55	-3.76259
gene-A9K55_005063	765	13899	38.8829	635.551	7.74432e-55	3.63343
gene-A9K55_003375	2855	299	32.9931	3.10705	9.06192e-55	-3.80438
gene-A9K55_006822	6143	722	46.2376	4.88609	1.26773e-53	-3.63837
gene-A9K55_006991	4350	497	98.9994	10.1574	1.2738e-53	-3.67907
gene-A9K55_006842	557	28	16.1701	0.721824	1.85443e-53	-4.85658
gene-A9K55_003392	737	13159	24.005	385.488	2.77137e-53	3.60829
Cordyceps_militaris_newGene_175	147	3168	1.32161	27.4167	3.27193e-53	3.87899
Cordyceps_militaris_newGene_392	2245	237	14.7455	1.39414	3.27503e-53	-3.79269
Cordyceps_militaris_newGene_747	2912	322	68.3018	6.79132	3.55577e-53	-3.72603
gene-A9K55_001357	0	498	0	21.3975	1.40761e-52	11.7116
gene-A9K55_006109	3141	360	71.645	7.36796	2.02363e-52	-3.67437
gene-A9K55_000540	3593	426	76.1307	8.09922	8.21693e-52	-3.62557
gene-A9K55_001951	64655	8532	406.776	48.2685	8.75287e-52	-3.47155
gene-A9K55_003137	2466	281	78.1123	7.98291	1.83067e-51	-3.6826
gene-A9K55_006566	14	794	0.45647	23.4545	1.95671e-51	5.26572
gene-A9K55_000309	627	10717	7.3039	112.373	2.15799e-51	3.54531
gene-A9K55_002130	101364	13553	1942.52	233.541	2.34205e-51	-3.45261
gene-A9K55_000311	2	535	0.043336	14.748	2.64983e-51	7.44263
gene-A9K55_001153	6190	782	184.35	20.9358	2.89138e-51	-3.53422
gene-A9K55_004693	954	15520	16.6869	244.116	4.75127e-51	3.47409
gene-A9K55_004112	40415	5489	818.109	99.9024	1.04732e-50	-3.43001
gene-A9K55_007844	10	696	0.212049	13.3093	1.857e-50	5.55699
gene-A9K55_003665	3948	61754	318.992	4487.66	2.47872e-50	3.41754
gene-A9K55_003833	20331	2810	1682.15	209.03	6.2525e-50	-3.40474
gene-A9K55_001376	563	9247	13.8663	204.914	9.15558e-50	3.48777
gene-A9K55_000043	1220	125	12.2627	1.12468	1.70413e-49	-3.83506
gene-A9K55_007008	23109	3240	63.8496	8.04783	1.8309e-49	-3.3841
gene-A9K55_001304	154	2941	2.6892	46.257	2.1184e-49	3.70466
gene-A9K55_005157	412	6859	7.51536	112.605	2.4293e-49	3.50719
gene-A9K55_004595	302	5144	4.85874	74.5317	4.41354e-49	3.54006
gene-A9K55_005040	15649	2213	251.369	31.9528	4.86551e-49	-3.37168
gene-A9K55_002862	270	0	7.75115	0	9.41668e-49	-11.3783
Cordyceps_militaris_newGene_1622	8	602	0.257043	18.2241	5.0837e-48	5.66602
gene-A9K55_009253	729	11219	32.0232	443.764	5.08379e-48	3.39393
gene-A9K55_002646	113	2212	4.10168	72.7507	6.00257e-48	3.73999
gene-A9K55_002162	4434	605	294.375	36.0855	6.06428e-48	-3.42305
gene-A9K55_005188	26	884	0.206379	6.33556	2.05133e-47	4.53232
gene-A9K55_003680	9	605	0.112812	7.63246	2.05133e-47	5.50528
gene-A9K55_008792	39	1076	0.904666	22.4455	4.00435e-47	4.23274
gene-A9K55_001275	328	12	12.0809	0.397508	5.96447e-47	-5.30506
gene-A9K55_003848	253	0	4.2105	0	7.34549e-47	-11.2845
gene-A9K55_008418	25258	3824	466.047	63.4482	8.43431e-47	-3.2733
Cordyceps_militaris_newGene_997	0	405	0	6.89087	2.56268e-46	11.4135
Cordyceps_militaris_newGene_142	8	567	0.222206	14.8387	3.57447e-46	5.57963
gene-A9K55_009280	2	452	0.124852	25.3244	3.60711e-46	7.19949
gene-A9K55_003340	298	4666	7.18257	101.234	4.73913e-46	3.41859
gene-A9K55_006838	2089	278	34.9532	4.18169	5.61162e-46	-3.45872
Cordyceps_militaris_newGene_829	605	51	36.5767	2.73585	6.99073e-46	-4.11418
gene-A9K55_005598	692	10005	55.4826	721.432	8.92561e-46	3.30385
gene-A9K55_003128	1520	192	39.126	4.43143	1.10268e-45	-3.53364
gene-A9K55_005039	11962	1861	26.06	3.64525	1.30451e-45	-3.23397
gene-A9K55_004695	315	4747	12.52	169.851	5.19164e-45	3.3634
gene-A9K55_000491	28057	4483	367.448	52.7925	5.80941e-45	-3.19555
gene-A9K55_001180	2350	330	55.67	7.0251	6.37061e-45	-3.3813
gene-A9K55_008043	1664	22420	124.795	1512.07	8.56571e-45	3.20221
gene-A9K55_008972	35	938	0.852689	20.68	1.26532e-44	4.19045
gene-A9K55_002936	2537	368	70.8865	9.24019	2.64118e-44	-3.33459
gene-A9K55_004141	502	40	16.6353	1.17326	3.14322e-44	-4.19433
gene-A9K55_008339	0	370	0	6.93493	9.77643e-44	11.2831
Cordyceps_militaris_newGene_273	26	787	0.378506	10.2782	9.80127e-44	4.36467
gene-A9K55_008163	2545	378	31.6546	4.2225	1.27046e-43	-3.30047
gene-A9K55_002866	1338	17433	96.8144	1134.89	1.648e-43	3.15381
gene-A9K55_005198	946	113	21.8121	2.32636	1.75566e-43	-3.61355
gene-A9K55_008223	348	4934	8.08957	103.238	2.65e-43	3.27545
gene-A9K55_007538	182	2807	6.04903	84.0688	3.37204e-43	3.39652
gene-A9K55_007314	60558	10268	1485.46	226.468	4.83444e-43	-3.10991
gene-A9K55_002188	13754	2317	247.634	37.5055	5.83957e-43	-3.11921
gene-A9K55_005499	2443	370	219.508	29.8671	7.7376e-43	-3.27231
gene-A9K55_008949	326	4565	5.64138	71.1974	1.09276e-42	3.2575
gene-A9K55_005518	5784	947	177.859	26.1758	1.3045e-42	-3.1602
gene-A9K55_001904	546	51	49.9066	4.19279	1.32218e-42	-3.96617
gene-A9K55_002409	265	3791	3.66531	47.31	1.56733e-42	3.28825
gene-A9K55_006834	2291	350	45.5638	6.25707	2.17792e-42	-3.25977
gene-A9K55_001963	457	37	27.8053	2.0233	2.38232e-42	-4.17091
gene-A9K55_000422	21	684	0.384104	11.3636	2.70544e-42	4.46913
gene-A9K55_008176	5810	968	217.85	32.6183	4.41925e-42	-3.13503
gene-A9K55_004610	12263	2130	501.32	78.2696	6.86044e-42	-3.07507
gene-A9K55_006792	404	5412	10.2377	123.439	7.09882e-42	3.19364
gene-A9K55_001188	2448	30031	56.705	625.6	9.08893e-42	3.06696
Cordyceps_militaris_newGene_920	32654	5749	286.718	46.9533	1.04792e-41	-3.05561
gene-A9K55_006051	11265	1966	279.614	43.8698	1.06688e-41	-3.06818
gene-A9K55_005402	1485	216	48.5156	6.34747	1.13241e-41	-3.33023
gene-A9K55_004598	13901	2466	353.442	56.3638	3.08355e-41	-3.04464
gene-A9K55_007092	14	561	0.298651	10.9906	3.15232e-41	4.7647
gene-A9K55_005522	3910	655	79.5959	11.9856	3.47952e-41	-3.12708
gene-A9K55_003849	240	7	3.25422	0.085068	4.17843e-41	-5.61962
gene-A9K55_005233	504	6451	6.18452	71.2228	5.77418e-41	3.128
Cordyceps_militaris_newGene_669	0	332	0	13.8381	8.22478e-41	11.1268
gene-A9K55_007395	10	495	0.328869	14.6154	1.05895e-40	5.06546
gene-A9K55_000741	15673	2846	602.894	98.43	1.6636e-40	-3.01098
Cordyceps_militaris_newGene_1305	687	83	14.7569	1.60481	2.77616e-40	-3.59653
gene-A9K55_005704	27191	4993	407.87	67.3414	2.85248e-40	-2.99488
gene-A9K55_001253	220	6	5.34843	0.130835	5.73825e-40	-5.71155
gene-A9K55_000788	747	95	26.9178	3.0643	6.40434e-40	-3.52282
gene-A9K55_004017	5539	986	203.307	32.5447	6.62038e-40	-3.03954
gene-A9K55_007466	3475	603	52.4273	8.17891	7.74866e-40	-3.07624
gene-A9K55_006354	924213	173705	39008.3	6592.73	1.11609e-39	-2.96135
gene-A9K55_005412	585	7116	79.1715	866.305	1.26378e-39	3.05457
gene-A9K55_003044	11130	2074	179.049	29.9943	1.59387e-39	-2.97364
gene-A9K55_007170	10	473	0.283812	12.3507	2.08009e-39	4.99989
gene-A9K55_007701	874	10164	58.404	610.758	2.40214e-39	2.98978
gene-A9K55_006836	447	43	17.321	1.49645	3.52511e-39	-3.92299
gene-A9K55_006556	2452	421	97.178	15.006	3.61124e-39	-3.09139
gene-A9K55_004700	3162	557	105.984	16.7732	3.73463e-39	-3.05452
gene-A9K55_000265	1874	21190	86.7888	882.873	6.08636e-39	2.94935
gene-A9K55_008523	49867	9591	1056.64	182.735	7.91389e-39	-2.92808
gene-A9K55_008984	20	598	0.398695	10.765	9.9056e-39	4.34536
gene-A9K55_003974	550	64	16.9043	1.76577	1.97642e-38	-3.64998
gene-A9K55_001681	2056	356	54.1077	8.41706	2.36674e-38	-3.07913
gene-A9K55_006788	1721	19133	37.1345	371.345	2.42444e-38	2.9249
gene-A9K55_004399	38	800	0.697212	13.1895	3.64001e-38	3.84258
gene-A9K55_008881	1972	342	22.3143	3.47636	4.29523e-38	-3.07681
gene-A9K55_005466	837	120	25.7287	3.31013	4.38259e-38	-3.35035
gene-A9K55_006386	128	1795	4.03527	50.991	5.44058e-38	3.25898
gene-A9K55_006918	2363	423	44.5413	7.16807	8.4167e-38	-3.03121
gene-A9K55_006843	750	106	8.61063	1.09186	1.27036e-37	-3.37077
gene-A9K55_001901	356	31	6.12748	0.469541	1.49396e-37	-4.06482
gene-A9K55_001739	429	45	18.3932	1.70542	1.83257e-37	-3.79834
gene-A9K55_006431	21680	4336	640.268	115.148	1.98336e-37	-2.87165
gene-A9K55_001439	484	5576	4.51626	46.8765	1.98756e-37	2.97612
gene-A9K55_009021	15786	3157	323.304	58.1314	2.36257e-37	-2.87173
gene-A9K55_001464	5190	1001	191.173	33.1345	2.46679e-37	-2.92387
Cordyceps_militaris_newGene_1056	1429	244	16.3707	2.50943	3.60472e-37	-3.09905
Cordyceps_militaris_newGene_1614	3607	690	36.6893	10.2717	5.79672e-37	-2.93563
gene-A9K55_002784	193	2424	5.07269	57.3763	6.4459e-37	3.10028
gene-A9K55_009053	1638	291	123.719	19.7097	1.13967e-36	-3.04197
gene-A9K55_008522	92448	19081	1026.39	190.49	1.42005e-36	-2.82626
gene-A9K55_001026	14590	3003	320.212	59.2582	2.1221e-36	-2.83021
gene-A9K55_004674	10942	2252	330.626	61.1783	2.67746e-36	-2.83028
gene-A9K55_005935	41	776	0.974125	16.6007	3.30597e-36	3.6893
gene-A9K55_008514	0	278	0	11.3468	3.7281e-36	10.8709
gene-A9K55_001427	16427	3411	383.117	71.5182	3.7281e-36	-2.81752
gene-A9K55_004802	21714	4556	419.968	79.2376	6.92715e-36	-2.80251
gene-A9K55_009043	668	7163	11.1584	107.611	8.04308e-36	2.87269
gene-A9K55_003567	522	68	12.739	1.47828	8.04308e-36	-3.48734
gene-A9K55_005703	63921	13502	732.291	139.092	8.23256e-36	-2.79287
gene-A9K55_008035	62	991	4.10594	59.8924	8.67014e-36	3.44663
gene-A9K55_004877	36117	7624	1500.06	284.737	8.82581e-36	-2.7938
gene-A9K55_004146	6095	1264	84.8273	15.8202	9.66765e-36	-2.81925
gene-A9K55_002059	4353	877	33.7581	6.11216	1.01761e-35	-2.86092
gene-A9K55_007237	670	100	7.599	1.01118	1.67593e-35	-3.29201
gene-A9K55_006551	11	419	0.136276	5.12697	2.31224e-35	4.68887
gene-A9K55_007810	1542	287	68.6812	11.4832	3.09714e-35	-2.9748
gene-A9K55_007806	3010	603	96.545	17.3755	3.23719e-35	-2.86899
gene-A9K55_005523	5262	1106	158.99	30.0388	3.31232e-35	-2.79986
gene-A9K55_000321	12785	2732	302.9	58.1953	3.5868e-35	-2.77612
gene-A9K55_003831	517	70	17.427	2.10852	7.37748e-35	-3.43173
gene-A9K55_007554	65	987	1.19291	16.4813	1.171e-34	3.37274
gene-A9K55_002598	8792	1907	347.159	67.7064	1.52633e-34	-2.75456
gene-A9K55_004736	57	892	0.789046	11.2161	2.96111e-34	3.41592
gene-A9K55_001642	8861	1941	543.369	106.986	3.09351e-34	-2.74034
gene-A9K55_001118	251	2779	3.78796	37.7478	3.42522e-34	2.91853
gene-A9K55_009215	201	9	3.94612	0.146011	3.42522e-34	-5.00801
gene-A9K55_006261	213	2410	7.54062	76.8297	3.70537e-34	2.94974
gene-A9K55_006400	4	310	0.043921	3.6296	6.84208e-34	5.69091
gene-A9K55_009138	73	1033	1.734	22.2968	7.61073e-34	3.27124
gene-A9K55_003451	810	139	17.8753	2.74616	8.20549e-34	-3.09124
gene-A9K55_001279	308	3285	5.43153	52.2135	8.92609e-34	2.86471
gene-A9K55_005858	14513	3261	192.245	38.8415	1.25651e-33	-2.70367
gene-A9K55_005469	143	1707	2.82049	30.2997	1.30061e-33	3.02671
gene-A9K55_003471	34	642	4.40759	76.1357	1.53815e-33	3.68523
gene-A9K55_002292	5028	1114	140.51	27.9757	1.57459e-33	-2.72384
Cordyceps_militaris_newGene_153	0	250	0	6.02048	1.88005e-33	10.7178
gene-A9K55_007801	135	1604	1.47074	15.7385	3.64216e-33	3.01992
gene-A9K55_000674	5864	1325	114.466	23.2485	4.8996e-33	-2.69552
gene-A9K55_009274	297	30	13.6072	1.23457	5.49461e-33	-3.85056
gene-A9K55_003335	48	765	3.06276	44.257	6.13786e-33	3.44182
gene-A9K55_002674	82	1087	1.74453	20.9657	6.17534e-33	3.17723
gene-A9K55_002395	8404	1928	58.3639	12.0375	8.87514e-33	-2.67365
gene-A9K55_002973	3687	34025	549.087	4556.69	1.18824e-32	2.65627
Cordyceps_militaris_newGene_119	0	242	0	5.04497	1.25568e-32	10.6709
gene-A9K55_006090	44	715	0.684557	10.1817	1.46274e-32	3.46958
gene-A9K55_003770	8	341	0.144794	5.54607	1.57828e-32	4.8463
gene-A9K55_000372	4369	981	152.301	30.7335	1.71136e-32	-2.70456
gene-A9K55_004948	27	545	0.502382	9.17808	1.7938e-32	3.78044
gene-A9K55_003127	789	142	25.2013	4.08094	1.91878e-32	-3.02258
gene-A9K55_007051	410	56	5.84349	0.71743	1.91971e-32	-3.41843
gene-A9K55_001054	119	1412	8.99911	96.589	2.06362e-32	3.01786
gene-A9K55_007711	0	227	0	9.25312	2.1229e-32	10.5786
gene-A9K55_007710	106	1297	2.26163	24.9106	2.12581e-32	3.06206
gene-A9K55_009056	1369	12588	87.0063	719.542	3.71398e-32	2.651
gene-A9K55_007025	1294	265	24.7832	4.55804	5.55565e-32	-2.83685
gene-A9K55_004648	312	3132	5.19623	46.968	5.88022e-32	2.7773
gene-A9K55_003541	1055	210	14.5756	2.60807	1.0082e-31	-2.87767
gene-A9K55_003543	16402	3930	316.652	68.2232	1.11713e-31	-2.61099
gene-A9K55_003702	4	284	0.309706	23.3443	1.16191e-31	5.56459
gene-A9K55_000477	109	1281	1.83474	19.4542	1.59227e-31	3.00393
Cordyceps_militaris_newGene_766	151	1655	2.06309	21.0853	1.77505e-31	2.9036
gene-A9K55_008581	109	1274	3.2941	34.7983	2.33083e-31	2.99602
gene-A9K55_004981	186	1958	4.37588	41.6146	2.6988e-31	2.84556
gene-A9K55_005148	1135	233	23.3344	4.29738	2.77181e-31	-2.83327
Cordyceps_militaris_newGene_462	234	2377	3.22147	29.3571	2.99337e-31	2.79426
gene-A9K55_005914	59	814	0.768516	9.57985	3.99637e-31	3.23426
gene-A9K55_005020	3458	806	343.264	71.9416	4.41473e-31	-2.65063
gene-A9K55_002782	30	549	1.16155	19.1899	4.50947e-31	3.63952
gene-A9K55_004457	2629	23113	48.2382	381.461	4.51909e-31	2.5863
gene-A9K55_002767	59134	14618	1766.4	392.635	6.72371e-31	-2.566
gene-A9K55_009230	97	1152	4.51318	48.6056	6.81935e-31	3.01892
gene-A9K55_005189	86	1049	0.653589	7.1698	7.16954e-31	3.05727
gene-A9K55_006754	482	4485	10.6066	88.8843	8.32112e-31	2.66798
gene-A9K55_008826	0	211	0	3.87863	9.22387e-31	10.4733
gene-A9K55_006360	18348	4536	226.367	50.3146	9.30932e-31	-2.56586
gene-A9K55_006928	518	4781	16.139	134.166	1.06672e-30	2.65628
gene-A9K55_000531	0	210	0	3.76845	1.23593e-30	10.4664
gene-A9K55_006332	7977	1963	229.072	50.6867	1.24421e-30	-2.57246
gene-A9K55_000635	143	4	2.98589	0.075172	1.5281e-30	-5.65806
gene-A9K55_000284	615	112	25.332	4.14504	1.56686e-30	-3.00518
gene-A9K55_007007	12876	3199	568.758	127.064	1.59248e-30	-2.5587
gene-A9K55_002925	18010	4499	544.206	122.241	1.92217e-30	-2.55085
gene-A9K55_008407	423	3915	14.2529	118.749	2.47244e-30	2.66022
Cordyceps_militaris_newGene_722	2339	546	49.0564	10.2937	2.96904e-30	-2.64836
gene-A9K55_007536	6235	1549	148.739	33.2157	3.22211e-30	-2.55871
gene-A9K55_007468	9403	2358	346.354	78.0907	3.87934e-30	-2.54525
gene-A9K55_002293	2318	544	34.5688	7.2843	4.10548e-30	-2.64064
gene-A9K55_003120	560	101	37.6	6.07068	5.34342e-30	-3.01898
gene-A9K55_007977	1057	9107	12.9781	100.551	5.38292e-30	2.55712
gene-A9K55_004224	1448	328	32.6536	6.64106	8.63764e-30	-2.69151
gene-A9K55_002791	23033	5894	476.417	109.619	9.1942e-30	-2.51612
gene-A9K55_004820	2057	17344	141.953	1076.71	1.0138e-29	2.526
gene-A9K55_003045	10487	2689	241.857	55.7611	1.63902e-29	-2.51316
gene-A9K55_006186	335	3065	4.48756	37.0197	2.06663e-29	2.64352
gene-A9K55_000673	128	0	3.52439	0	2.27641e-29	-10.3021
gene-A9K55_008329	6	283	0.178128	8.60049	3.09338e-29	4.98649
gene-A9K55_004114	0	197	0	3.49003	3.41949e-29	10.3743
gene-A9K55_001672	4514	1154	85.2392	19.598	3.77023e-29	-2.51738
gene-A9K55_003573	504	91	45.6342	7.35089	4.06667e-29	-3.01719
gene-A9K55_004282	10341	2689	257.909	60.3054	4.30603e-29	-2.49294
gene-A9K55_003371	69	840	0.735981	8.11668	4.37686e-29	3.05409
gene-A9K55_008882	79	929	1.66644	17.7297	4.44618e-29	3.00436
gene-A9K55_004541	1721	410	32.5565	6.96224	5.49514e-29	-2.61888
gene-A9K55_004801	2304	563	39.8992	8.75801	5.6129e-29	-2.58238
gene-A9K55_000081	15629	4100	265.364	62.5964	5.95922e-29	-2.48025
gene-A9K55_004845	1993	482	57.5491	12.515	6.22199e-29	-2.59723
gene-A9K55_004730	0	195	0	11.403	6.22451e-29	10.3596
gene-A9K55_001055	777	6520	9.65958	72.928	6.22472e-29	2.51896
gene-A9K55_004951	32893	8728	661.982	157.951	9.85723e-29	-2.46381
gene-A9K55_004510	6	277	0.130596	5.5941	9.92517e-29	4.95559
gene-A9K55_001066	27	473	0.52041	8.40485	1.12193e-28	3.57608
gene-A9K55_004800	986	219	69.8637	13.9184	1.20068e-28	-2.7196
gene-A9K55_007065	2	223	0.037067	4.48716	1.28597e-28	6.1807
Cordyceps_militaris_newGene_877	0	191	0	2.55076	1.57075e-28	10.3297
gene-A9K55_004757	0	191	0	4.4728	1.57075e-28	10.3297
gene-A9K55_005372	166	11	4.79324	0.26113	1.57538e-28	-4.44691
gene-A9K55_001075	2370	593	57.9831	13.041	1.91457e-28	-2.54825
gene-A9K55_002366	11	321	0.094688	2.73212	1.92504e-28	4.30465
gene-A9K55_008903	1473	11944	199.306	1454.09	2.09927e-28	2.46961
gene-A9K55_008681	2478	626	67.4261	15.3038	3.17641e-28	-2.53443
gene-A9K55_002690	2281	18220	46.3463	332.944	3.73306e-28	2.44796
gene-A9K55_003542	364	59	13.43	1.93032	4.02892e-28	-3.17169
gene-A9K55_001890	1271	302	24.9397	5.31967	4.397e-28	-2.62252
gene-A9K55_008142	273	2435	2.89055	23.2196	4.7637e-28	2.60673
gene-A9K55_002796	0	187	0	3.86969	5.48586e-28	10.2992
gene-A9K55_001810	4284	1140	357.214	85.4702	5.89412e-28	-2.45954
gene-A9K55_008625	604	5001	11.4841	85.5414	7.81458e-28	2.49963
gene-A9K55_005539	5177	1393	125.503	30.3609	9.04128e-28	-2.44356
gene-A9K55_005930	271	2384	2.74502	21.7796	1.1242e-27	2.5868
gene-A9K55_008989	2626	20575	17.1485	120.851	1.23373e-27	2.42014
gene-A9K55_002658	1491	369	31.8484	7.07459	1.36384e-27	-2.56387
gene-A9K55_001194	2027	15896	23.7326	167.426	1.43092e-27	2.42142
gene-A9K55_004984	41	567	3.02154	38.2388	1.72143e-27	3.2367
gene-A9K55_000967	153	1446	5.26837	44.8559	2.31105e-27	2.68989
gene-A9K55_001862	0	181	0	8.02253	2.6998e-27	10.2522
gene-A9K55_000506	14	335	0.345397	7.9103	2.74498e-27	4.02112
gene-A9K55_003345	1716	13338	31.1493	217.827	3.07628e-27	2.40858
gene-A9K55_009197	9985	2767	289.142	72.0388	3.12696e-27	-2.40115
Cordyceps_militaris_newGene_523	180	16	3.78382	0.287066	3.16032e-27	-4.0291
gene-A9K55_007093	8	274	0.147831	4.64668	3.69931e-27	4.53086
gene-A9K55_004645	372	3115	9.3759	70.7024	3.94783e-27	2.51576
Cordyceps_militaris_newGene_681	6	249	0.05395	2.24243	5.24775e-27	4.80194
gene-A9K55_004555	39808	11218	449.136	113.811	5.38605e-27	-2.377
gene-A9K55_006920	1351	339	49.2363	11.0871	7.01051e-27	-2.54391
gene-A9K55_006059	3335	25382	72.4289	495.717	7.40079e-27	2.37824
gene-A9K55_009243	1362	10464	22.7424	157.197	8.82524e-27	2.39178
gene-A9K55_001105	24	412	0.316154	4.90344	9.45066e-27	3.5462
gene-A9K55_001284	0	176	0	4.66249	9.73005e-27	10.2118
Cordyceps_militaris_newGene_1308	211951	60458	1918.63	492.126	1.03353e-26	-2.35949
gene-A9K55_001926	6	245	0.126455	4.65349	1.11878e-26	4.77859
gene-A9K55_006565	210	1839	10.944	86.1894	1.19474e-26	2.58011
gene-A9K55_008323	1979	522	32.5875	7.72209	1.2528e-26	-2.47208
gene-A9K55_002810	3573	979	78.0782	19.2271	1.29758e-26	-2.41735
gene-A9K55_008524	7796	2208	197.244	50.2213	1.61333e-26	-2.36968
gene-A9K55_006728	0	174	0	6.73802	1.85765e-26	10.1953
gene-A9K55_002338	6847	1946	65.9099	16.8435	2.31437e-26	-2.36464
gene-A9K55_000811	16674	4804	577.472	149.61	3.0202e-26	-2.34502
gene-A9K55_005373	324	55	6.39686	0.968171	4.35712e-26	-3.10482
gene-A9K55_000080	146	1330	4.18739	34.5287	4.70745e-26	2.63678
gene-A9K55_008285	144	1308	3.26337	26.6392	5.54274e-26	2.6326
gene-A9K55_002792	2280	624	187.117	46.0497	5.9445e-26	-2.4189
gene-A9K55_004564	6872	1984	407.01	105.635	6.44155e-26	-2.342
gene-A9K55_005072	8565	2485	208.121	54.2995	7.21785e-26	-2.33491
gene-A9K55_005306	1482	393	31.9811	7.61933	8.03603e-26	-2.46427
Cordyceps_militaris_newGene_1664	1313	343	24.0359	5.64592	8.102e-26	-2.48584
gene-A9K55_003518	18188	5325	508.339	133.821	8.324e-26	-2.32187
Cordyceps_militaris_newGene_1203	3086	868	57.3342	14.5045	1.09304e-25	-2.37954
gene-A9K55_007371	10226	2993	546.66	143.848	1.10965e-25	-2.32229
gene-A9K55_002657	7656	2233	85.0902	22.3128	1.1156e-25	-2.3273
gene-A9K55_007443	3826	1090	267.678	68.5199	1.2586e-25	-2.36112
gene-A9K55_007278	3321	945	23.2657	5.94742	1.68661e-25	-2.36282
gene-A9K55_002735	10	269	0.251815	6.08214	1.69992e-25	4.186
gene-A9K55_009254	1553	11373	19.5501	128.759	1.76024e-25	2.32264
gene-A9K55_007319	21846	6477	252.768	67.3882	1.76396e-25	-2.30371
Cordyceps_militaris_newGene_161	119	5	5.68354	0.198999	2.63478e-25	-5.08165
gene-A9K55_001499	2466	17813	57.2368	371.9	2.80381e-25	2.30287
Cordyceps_militaris_newGene_1343	1277	340	53.652	12.5877	3.10424e-25	-2.4584
gene-A9K55_006339	2950	845	55.907	14.3863	3.81353e-25	-2.35326
gene-A9K55_007370	3768	1093	167.863	43.7584	4.1524e-25	-2.33512
Cordyceps_militaris_newGene_646	22	370	0.345207	5.28065	6.107e-25	3.51612
gene-A9K55_004704	20252	6127	511.21	139.061	6.76678e-25	-2.27455
gene-A9K55_004048	2214	631	46.9093	12.017	7.90699e-25	-2.36044
Cordyceps_militaris_newGene_147	82303	25073	728.025	200.726	8.17369e-25	-2.26457
gene-A9K55_008914	3044	885	112.514	29.4055	8.52074e-25	-2.33179
Cordyceps_militaris_newGene_1344	636	153	32.5144	7.02611	8.68655e-25	-2.60409
gene-A9K55_005504	31	436	0.714712	9.11718	9.26935e-25	3.26
gene-A9K55_007840	77	770	1.30602	11.7992	1.20281e-24	2.77054
gene-A9K55_000496	3027	886	77.1541	20.3074	1.33346e-24	-2.32208
gene-A9K55_001208	4	208	0.162392	9.34273	1.41755e-24	5.11556
gene-A9K55_008772	289	2259	6.87328	48.4408	1.45479e-24	2.41636
gene-A9K55_004920	8	244	0.165861	4.5476	1.56695e-24	4.36366
gene-A9K55_004908	556	4111	24.4337	162.604	1.68065e-24	2.33635
Cordyceps_militaris_newGene_863	16	310	0.218681	3.83368	1.96428e-24	3.71793
gene-A9K55_005984	2280	663	41.6222	10.8787	2.19639e-24	-2.33146
gene-A9K55_000415	30856	9538	599.014	166.499	2.38315e-24	-2.24354
gene-A9K55_006990	12648	3895	88.8499	24.6024	2.5662e-24	-2.24894
gene-A9K55_000500	84	806	1.65158	14.4057	2.91981e-24	2.71107
gene-A9K55_001446	2332	683	78.6567	20.6962	3.23951e-24	-2.32113
gene-A9K55_001660	431	94	9.339	1.8212	3.30494e-24	-2.74479
gene-A9K55_000831	67364	21097	1114.72	313.919	4.89764e-24	-2.2247
gene-A9K55_001206	9	246	0.249061	6.317	5.12251e-24	4.20752
gene-A9K55_003544	84	797	2.82084	24.0821	5.45691e-24	2.69488
gene-A9K55_002860	1121	311	114.547	28.5808	7.72823e-24	-2.39901
gene-A9K55_004258	2614	784	40.612	10.9402	8.46989e-24	-2.28688
gene-A9K55_008736	858	5985	13.8861	87.1188	1.01967e-23	2.2524
gene-A9K55_003033	104195	33054	5404.18	1541.58	1.07498e-23	-2.20615
gene-A9K55_006725	3647	1128	125.891	35.011	1.22278e-23	-2.24256
Cordyceps_militaris_newGene_359	1077	300	18.0435	4.60724	1.2992e-23	-2.39317
gene-A9K55_007884	41706	13256	618.475	176.77	1.33205e-23	-2.20336
gene-A9K55_006358	76434	24349	623.013	178.468	1.43006e-23	-2.20011
gene-A9K55_004769	45	514	4.59592	47.1908	1.50496e-23	2.96117
gene-A9K55_005345	5376	1684	99.37	27.9896	1.51886e-23	-2.22431
gene-A9K55_007925	642	4545	13.3414	85.0386	1.57031e-23	2.27369
gene-A9K55_008472	4243	28649	405.786	2463.88	1.57031e-23	2.20553
gene-A9K55_007474	17	304	0.436273	7.03711	1.62886e-23	3.60282
Cordyceps_militaris_newGene_1358	107	940	2.35603	18.3995	1.67529e-23	2.58414
gene-A9K55_004574	14888	4734	408.442	116.766	1.79142e-23	-2.20275
gene-A9K55_005802	523	127	16.1036	3.5023	2.02085e-23	-2.59034
gene-A9K55_003061	3361	1035	132.215	36.5935	2.10388e-23	-2.24886
gene-A9K55_006355	104073	33409	3715.65	1072.57	2.24413e-23	-2.18905
gene-A9K55_003479	2308	699	69.5136	18.9139	2.35159e-23	-2.2728
gene-A9K55_000765	1481	434	28.0064	7.37894	2.43444e-23	-2.32018
gene-A9K55_002715	7	223	0.252451	8.29443	3.56024e-23	4.42398
gene-A9K55_003696	27	377	2.21787	28.4936	4.53332e-23	3.24892
gene-A9K55_001820	17638	5703	656.681	190.933	4.79657e-23	-2.17863
gene-A9K55_008309	5339	1704	108.915	31.2477	4.86743e-23	-2.19731
gene-A9K55_009057	181	1418	2.96199	20.896	4.9402e-23	2.41937
gene-A9K55_007903	11556	3728	293.1	85.0205	5.00377e-23	-2.18189
gene-A9K55_003991	4300	1367	98.7304	28.213	5.04098e-23	-2.20297
gene-A9K55_007342	7731	2486	84.8302	24.5255	5.34808e-23	-2.18653
gene-A9K55_002927	11661	3771	222.228	64.6227	5.77256e-23	-2.1784
gene-A9K55_003406	1612	10743	39.0591	234.209	6.98901e-23	2.18663
gene-A9K55_008177	1420	9477	17.7705	106.646	7.37632e-23	2.18869
gene-A9K55_009168	799	5412	61.2339	373.004	7.37632e-23	2.20998
gene-A9K55_006145	334	2412	4.7587	30.9655	7.45595e-23	2.30219
Cordyceps_militaris_newGene_1558	2197	677	23.1896	6.42382	7.74308e-23	-2.24783
gene-A9K55_003151	1434	9555	59.0827	354.035	8.01607e-23	2.18636
gene-A9K55_004120	465	3268	15.8355	100.09	8.10403e-23	2.26309
gene-A9K55_004484	156	1239	5.12531	36.6298	9.76341e-23	2.43903
gene-A9K55_005702	636	168	93.2632	22.1402	1.00426e-22	-2.46929
gene-A9K55_008923	7107	2307	225.187	65.7303	1.02031e-22	-2.17292
gene-A9K55_006807	2403	15824	67.3416	398.75	1.02373e-22	2.16939
gene-A9K55_002125	6088	1976	215.14	62.7841	1.1708e-22	-2.17307
gene-A9K55_006215	457	3191	9.40722	59.1032	1.26286e-22	2.25372
gene-A9K55_000126	0	142	0	2.36451	1.29924e-22	9.9024
gene-A9K55_003112	22	328	0.398634	5.42492	1.49851e-22	3.34237
gene-A9K55_004687	130	1053	5.21928	38.0792	1.79753e-22	2.46723
gene-A9K55_003136	93	809	4.055	31.8473	1.91134e-22	2.56976
gene-A9K55_000456	264	1920	6.19645	40.526	2.33698e-22	2.31229
gene-A9K55_004688	151	1188	1.54407	10.9366	2.38871e-22	2.42536
gene-A9K55_006542	84	747	6.65926	53.8307	2.41972e-22	2.60142
gene-A9K55_002592	669	4519	11.7291	71.315	2.49678e-22	2.20599
gene-A9K55_000727	3386	1100	108.92	31.8027	2.73833e-22	-2.17169
gene-A9K55_000401	369	2583	6.97556	44.01	3.06505e-22	2.25727
gene-A9K55_005421	65561	21947	1178.41	354.714	3.14108e-22	-2.12857
gene-A9K55_005349	378	2633	33.9686	212.717	3.7364e-22	2.25018
gene-A9K55_004432	5672	1875	119.445	35.509	3.85462e-22	-2.14665
gene-A9K55_004348	33	401	1.25188	13.7512	4.08652e-22	3.0494
gene-A9K55_004783	188	1409	4.1026	27.6848	4.24489e-22	2.35547
gene-A9K55_006951	436	2989	9.96049	61.4437	4.91512e-22	2.22723
gene-A9K55_009309	5347	1773	546.488	162.888	4.94158e-22	-2.14221
gene-A9K55_004737	93	795	3.39238	26.1354	5.34905e-22	2.54458
gene-A9K55_009312	475	3227	10.2438	62.6164	5.7468e-22	2.21418
gene-A9K55_000421	309	2174	10.8558	68.8513	5.79438e-22	2.26453
gene-A9K55_005339	12488	4211	376.252	114.089	7.26105e-22	-2.11804
Cordyceps_militaris_newGene_1058	1211	369	6.541	1.79068	7.30334e-22	-2.26381
gene-A9K55_005578	8	214	0.142328	3.42292	9.32131e-22	4.17452
gene-A9K55_003666	12022	75650	87.2118	493.514	9.49547e-22	2.10389
gene-A9K55_006359	67777	23113	2371.09	727.082	9.76539e-22	-2.10185
gene-A9K55_004684	562	152	53.6758	13.0447	1.2515e-21	-2.43512
gene-A9K55_006775	361	2470	11.6803	71.8982	1.31187e-21	2.22435
gene-A9K55_005147	18727	6393	165.444	50.788	1.31187e-21	-2.1003
gene-A9K55_007679	1059	322	39.7091	10.8429	1.40802e-21	-2.26681
gene-A9K55_005948	10746	3662	132.412	40.5747	1.48721e-21	-2.10282
gene-A9K55_004837	5219	1769	46.7778	14.2583	1.91713e-21	-2.11051
gene-A9K55_004677	33	389	0.441493	4.72088	2.04366e-21	3.00559
gene-A9K55_001171	49	496	0.398078	3.63226	2.18587e-21	2.78717
gene-A9K55_008816	0	133	0	14.7975	2.33692e-21	9.80804
gene-A9K55_000720	0	133	0	2.02592	2.33692e-21	9.80804
gene-A9K55_007783	429	2864	7.87092	47.336	2.41672e-21	2.18895
gene-A9K55_006087	1574	9881	26.203	147.957	2.81874e-21	2.10038
gene-A9K55_000539	12751	4400	193.763	60.1244	2.91221e-21	-2.08477
gene-A9K55_003854	557	153	11.3495	2.79568	2.98003e-21	-2.41278
gene-A9K55_004805	4440	1512	155.838	47.7165	3.05546e-21	-2.10376
gene-A9K55_007218	20877	7235	469.046	146.167	3.15055e-21	-2.07859
gene-A9K55_007597	1115	7034	23.9138	135.669	3.20978e-21	2.10743
gene-A9K55_003830	2361	14688	51.6927	289.271	3.39621e-21	2.08735
gene-A9K55_006357	52296	18200	975.292	305.216	3.43067e-21	-2.07252
gene-A9K55_006238	882	5590	21.3804	121.854	3.55728e-21	2.1141
Cordyceps_militaris_newGene_150	76	659	2.04724	19.0114	3.57936e-21	2.56484
gene-A9K55_006590	23193	8060	498.516	155.776	3.59743e-21	-2.07459
gene-A9K55_003728	12	239	0.146852	2.62498	3.71376e-21	3.75489
gene-A9K55_008341	12	239	0.838568	15.527	3.71376e-21	3.75489
gene-A9K55_003996	803	240	5.75836	1.54622	4.10861e-21	-2.29142
gene-A9K55_004182	275	1894	8.71029	54.1319	4.1098e-21	2.23375
gene-A9K55_003816	29	356	0.851816	9.50196	4.13787e-21	3.06355
gene-A9K55_008738	372	2486	9.73066	58.5361	4.34175e-21	2.19038
gene-A9K55_002055	8502	2946	92.7066	28.8875	4.5965e-21	-2.07876
gene-A9K55_004548	90	743	1.22688	9.11732	5.08138e-21	2.49426
gene-A9K55_009163	38090	13343	642.535	202.401	5.24462e-21	-2.06309
gene-A9K55_005514	58	540	4.64956	39.174	5.61795e-21	2.66694
gene-A9K55_008420	11535	4025	193.632	60.7538	5.85083e-21	-2.06868
gene-A9K55_002803	210	1483	5.04815	32.1731	5.9298e-21	2.26974
gene-A9K55_007289	96	781	2.01666	14.7602	6.569e-21	2.4732
Cordyceps_militaris_newGene_479	4164	1435	61.8141	19.156	6.60665e-21	-2.08657
gene-A9K55_003855	113	882	2.63229	18.5658	6.76976e-21	2.41364
gene-A9K55_000737	17	270	0.952836	13.5948	7.1878e-21	3.43179
gene-A9K55_002546	293	66	12.9151	2.60502	7.21742e-21	-2.69739
gene-A9K55_006817	446	2906	8.58341	50.3548	8.98601e-21	2.1539
gene-A9K55_004423	125	952	3.27039	22.408	9.75388e-21	2.37832
gene-A9K55_001994	0	128	0	3.17918	9.98793e-21	9.75282
gene-A9K55_007644	648	190	10.6943	2.81901	1.08363e-20	-2.31886
gene-A9K55_002501	19	278	0.30281	4.00135	1.18915e-20	3.31433
gene-A9K55_003352	360	2373	6.28331	37.3185	1.1929e-20	2.17056
gene-A9K55_003145	230	1585	6.3574	39.4007	1.2081e-20	2.23451
gene-A9K55_002882	95	766	3.33113	24.1668	1.28375e-20	2.46032
gene-A9K55_003520	6384	2243	114.938	36.3077	1.29489e-20	-2.05873
gene-A9K55_007208	1260	408	41.4053	12.0462	1.37079e-20	-2.17614
gene-A9K55_007858	150	1096	6.27162	41.424	1.4176e-20	2.31867
gene-A9K55_002191	0	127	0	5.4081	1.43693e-20	9.74152
gene-A9K55_000510	0	127	0	4.2344	1.43693e-20	9.74152
gene-A9K55_008965	828	5128	16.4601	91.7268	1.56701e-20	2.08079
gene-A9K55_005200	11126	3948	79.6582	25.4142	1.60015e-20	-2.04447
gene-A9K55_005159	28	341	0.462074	5.2293	1.82041e-20	3.05191
gene-A9K55_005885	9966	3548	361.99	115.86	2.06444e-20	-2.03973
gene-A9K55_005515	27	329	2.08225	23.3138	2.23782e-20	3.05253
gene-A9K55_002008	2287	785	124.784	38.4936	3.21695e-20	-2.09225
gene-A9K55_009320	10698	3841	78.2612	25.263	3.29877e-20	-2.02751
gene-A9K55_001195	196	1355	4.55053	28.2755	3.40565e-20	2.23901
gene-A9K55_007841	11	216	0.278994	5.0391	3.60677e-20	3.73343
gene-A9K55_003457	23	299	0.557003	6.68659	3.80125e-20	3.14504
gene-A9K55_004599	7279	2610	108.868	35.1029	3.8624e-20	-2.0294
gene-A9K55_007805	1547	521	56.5879	17.1262	4.10547e-20	-2.11957
gene-A9K55_007010	107944	39218	468.107	152.93	4.17997e-20	-2.01046
gene-A9K55_004487	0	124	0	3.86562	4.43148e-20	9.70707
gene-A9K55_007297	0	123	0	3.69554	4.43148e-20	9.6954
gene-A9K55_001209	71	599	1.68492	12.8583	4.60217e-20	2.52519
gene-A9K55_000175	395	2521	5.84945	33.6089	4.82657e-20	2.12402
gene-A9K55_002533	30	344	0.196355	2.04071	5.01934e-20	2.96536
gene-A9K55_004998	11727	4245	162.345	52.8362	5.05552e-20	-2.01573
gene-A9K55_002942	1141	376	73.8523	21.8577	6.27839e-20	-2.15082
gene-A9K55_000054	0	122	0	2.1561	6.45932e-20	9.68364
gene-A9K55_006413	7757	45497	111.387	587.483	6.83612e-20	2.00242
Cordyceps_militaris_newGene_365	56	505	0.782492	6.79547	6.89579e-20	2.62083
Cordyceps_militaris_newGene_1008	562	167	11.6562	3.10113	7.86892e-20	-2.29947
gene-A9K55_000695	1214	405	148.872	44.624	8.67474e-20	-2.13313
gene-A9K55_007816	10726	3916	197.56	64.8484	8.72226e-20	-2.00339
Cordyceps_militaris_newGene_1598	413	113	10.8159	2.64986	8.77826e-20	-2.41805
gene-A9K55_000749	95	732	4.80603	33.2764	1.0486e-19	2.39483
gene-A9K55_007023	211	42	6.95098	1.2371	1.09497e-19	-2.87415
gene-A9K55_001349	4185	1514	727.117	236.424	1.1041e-19	-2.01652
gene-A9K55_008944	15030	5533	378.466	125.268	1.22835e-19	-1.99145
gene-A9K55_009060	718	4347	11.4947	62.5955	1.31947e-19	2.04804
gene-A9K55_006319	1011	334	18.5883	5.51094	1.33739e-19	-2.14713
gene-A9K55_002291	755	239	25.6967	7.31114	1.34349e-19	-2.20853
gene-A9K55_003568	2314	817	38.8423	12.3327	1.39858e-19	-2.05155
gene-A9K55_007284	39651	14698	630.131	210.027	1.47377e-19	-1.98149
gene-A9K55_008746	628	194	9.07147	2.51806	1.49056e-19	-2.2436
gene-A9K55_006269	43697	16234	902.068	301.349	1.65819e-19	-1.97827
gene-A9K55_006361	1029	343	57.6354	17.2754	1.73136e-19	-2.13425
gene-A9K55_005718	682	214	13.733	3.87434	1.79215e-19	-2.22114
gene-A9K55_006596	767	246	24.2892	7.00271	1.79695e-19	-2.18966
gene-A9K55_000049	609	187	11.6112	3.19779	1.86824e-19	-2.25227
gene-A9K55_000965	338	2130	6.99141	39.6958	2.04478e-19	2.10566
gene-A9K55_005705	17193	6396	332.54	111.227	2.15036e-19	-1.97632
gene-A9K55_001098	67	557	1.36435	10.2403	2.28959e-19	2.50388
gene-A9K55_008054	0	118	0	10.8071	2.94775e-19	9.6356
Cordyceps_militaris_newGene_357	0	118	0	2.60661	2.94775e-19	9.6356
Cordyceps_militaris_newGene_1684	0	117	0	2.90132	2.94775e-19	9.62334
gene-A9K55_003264	6364	2360	202.88	67.6352	2.98748e-19	-1.98085
gene-A9K55_000253	325	2040	3.21724	18.1731	3.06519e-19	2.09994
Cordyceps_militaris_newGene_1054	1125	382	13.9695	4.34051	3.10356e-19	-2.10762
Cordyceps_militaris_newGene_5	175	1183	10.4475	63.7348	3.18466e-19	2.2066
gene-A9K55_002703	49	445	0.907388	7.48807	3.8199e-19	2.63068
gene-A9K55_005303	139998	52883	3723.2	1264.66	4.00741e-19	-1.9543
gene-A9K55_001450	30	330	2.62735	26.4112	4.12289e-19	2.90544
gene-A9K55_006449	0	116	0	7.33918	4.31735e-19	9.61097
gene-A9K55_006696	254	1622	4.76752	27.394	4.50789e-19	2.12466
gene-A9K55_005659	51046	19326	446.443	151.985	4.86588e-19	-1.95101
gene-A9K55_006091	792	260	14.3967	4.24916	4.909e-19	-2.15612
gene-A9K55_001468	965	325	17.1834	5.20567	5.07732e-19	-2.11935
Cordyceps_militaris_newGene_1363	707	229	38.1766	11.0947	5.51122e-19	-2.1754
gene-A9K55_005316	7763	2919	130.315	44.055	5.70576e-19	-1.96085
gene-A9K55_000499	320	1987	3.30061	18.4729	6.15405e-19	2.08433
gene-A9K55_001946	51	455	2.78406	22.4249	6.64476e-19	2.60513
gene-A9K55_007552	1711	612	155.053	49.8384	7.40754e-19	-2.03274
gene-A9K55_007648	5412	2036	575.627	194.674	7.78479e-19	-1.96011
gene-A9K55_000357	2194	12447	101.197	516.288	8.02011e-19	1.95435
gene-A9K55_004381	2116	768	60.7569	19.8315	8.25569e-19	-2.01172
gene-A9K55_000917	970	5582	11.9781	61.998	8.66498e-19	1.97484
gene-A9K55_006494	206	1333	5.76128	33.6687	8.91061e-19	2.14364
Cordyceps_militaris_newGene_315	0	114	0	1.78374	9.32212e-19	9.58592
gene-A9K55_007094	737	243	14.714	4.35708	9.93524e-19	-2.14979
Cordyceps_militaris_newGene_699	21	269	0.347764	4.01721	1.01569e-18	3.12322
gene-A9K55_006288	31	329	0.455848	4.40708	1.01907e-18	2.85392
gene-A9K55_002235	505	3000	10.2506	54.8154	1.06862e-18	2.02062
gene-A9K55_001048	793	265	36.7176	11.0006	1.12173e-18	-2.13047
Cordyceps_militaris_newGene_1139	128	18	4.38774	0.490566	1.12739e-18	-3.36913
gene-A9K55_004817	4	147	0.017317	0.569741	1.19107e-18	4.61522
gene-A9K55_008469	2873	16136	232.136	1172.61	1.19486e-18	1.93985
gene-A9K55_007521	7007	2668	148.47	50.8196	1.24052e-18	-1.94275
gene-A9K55_007101	769	256	24.7233	7.37851	1.2691e-18	-2.13596
gene-A9K55_002131	36521	14087	2758.91	956.946	1.46563e-18	-1.92412
gene-A9K55_000730	297	1826	10.5136	58.2209	1.52542e-18	2.07001
gene-A9K55_004762	54	460	0.580809	4.47269	1.65459e-18	2.53859
gene-A9K55_002811	12050	4645	192.668	66.7783	1.86338e-18	-1.92502
gene-A9K55_000642	0	112	0	6.67286	2.02331e-18	9.56041
Cordyceps_militaris_newGene_1396	0	112	0	2.18274	2.02331e-18	9.56041
gene-A9K55_006948	136	922	2.91503	17.8118	2.16236e-18	2.21055
gene-A9K55_004265	4	145	0.15224	4.96131	2.29849e-18	4.59548
gene-A9K55_007015	11291	4372	226.361	78.804	2.46909e-18	-1.91854
Cordyceps_militaris_newGene_990	0	110	0	2.68656	3.00616e-18	9.53445
gene-A9K55_003041	484	151	13.2048	3.68783	3.08693e-18	-2.22911
gene-A9K55_000355	4796	1847	121.925	42.2239	3.25559e-18	-1.92633
gene-A9K55_001249	10	190	0.417006	7.11592	3.36749e-18	3.68472
gene-A9K55_000215	543	174	8.74743	2.50746	3.39265e-18	-2.19067
gene-A9K55_007647	126	859	1.95874	12.0696	3.46304e-18	2.21855
gene-A9K55_007599	536	171	11.4894	3.28573	3.50608e-18	-2.19703
gene-A9K55_003470	12	205	0.726528	11.1223	3.6951e-18	3.53365
gene-A9K55_003394	434	2545	8.39953	44.3308	3.755e-18	2.00188
gene-A9K55_008527	199	1261	12.2445	69.9017	3.98625e-18	2.11339
gene-A9K55_007265	4115	1586	94.9041	32.8755	3.98625e-18	-1.92517
gene-A9K55_005911	39	368	0.825137	7.06185	4.00715e-18	2.68523
gene-A9K55_008425	6	161	0.111873	3.02664	4.17485e-18	4.17332
Cordyceps_militaris_newGene_636	723	245	13.9999	4.25506	4.47771e-18	-2.11031
Cordyceps_militaris_newGene_1128	55	461	1.1962	9.13483	4.5721e-18	2.5153
gene-A9K55_004597	6263	2439	80.605	28.2223	4.76488e-18	-1.91027
gene-A9K55_007154	2969	16264	115.89	571.021	4.83886e-18	1.90383
gene-A9K55_004162	2423	916	31.7692	10.7967	5.00199e-18	-1.95297
gene-A9K55_009030	477	2763	32.8988	171.487	5.22569e-18	1.98418
gene-A9K55_003704	89	647	2.27179	14.9208	5.81031e-18	2.31081
gene-A9K55_005401	3144	1213	89.0504	30.8837	5.98147e-18	-1.92366
gene-A9K55_004248	35750	14138	1438.98	511.704	6.01263e-18	-1.88812
gene-A9K55_004055	875	4870	29.5858	148.222	6.74889e-18	1.92668
gene-A9K55_008683	201	1257	3.9414	22.1763	6.80386e-18	2.09439
gene-A9K55_006507	2706	1035	102.937	35.3829	7.05656e-18	-1.93615
gene-A9K55_000138	49538	19662	826.291	294.909	7.09829e-18	-1.88289
gene-A9K55_001130	17605	6968	569.973	202.844	7.21021e-18	-1.88691
gene-A9K55_008750	1683	629	35.3695	11.8746	7.67546e-18	-1.96942
gene-A9K55_002427	126	845	1.29086	7.8406	8.38822e-18	2.19485
Cordyceps_militaris_newGene_211	1550	8479	26.358	131.012	8.39015e-18	1.90179
gene-A9K55_006407	49	417	0.552763	4.24342	9.25941e-18	2.53696
gene-A9K55_007467	46171	18416	1039.6	372.875	9.41416e-18	-1.87579
gene-A9K55_007859	57	463	1.53125	11.2296	9.4586e-18	2.47011
gene-A9K55_000339	269	1613	1.92834	10.4015	9.96368e-18	2.03389
gene-A9K55_001176	0	99	0	2.98732	1.11528e-17	9.38267
gene-A9K55_007775	0	98	0	2.5954	1.11528e-17	9.36804
gene-A9K55_008167	8331	3315	104.128	37.254	1.30788e-17	-1.8792
gene-A9K55_006860	576	3245	10.7276	54.4087	1.35207e-17	1.94412
gene-A9K55_004149	20	243	0.44891	4.89336	1.5188e-17	3.0467
gene-A9K55_007800	513	2901	10.7968	54.9232	1.59141e-17	1.94954
Cordyceps_militaris_newGene_272	27	286	0.386198	3.81651	1.89254e-17	2.85055
gene-A9K55_008037	9	176	0.148931	2.93859	2.02748e-17	3.72478
gene-A9K55_008915	4721	1881	97.0613	34.7633	2.15231e-17	-1.87728
gene-A9K55_004053	0	105	0	3.94024	2.15846e-17	9.46743
gene-A9K55_004724	4536	1807	132.457	47.4446	2.21436e-17	-1.87751
gene-A9K55_008582	119	789	8.48648	50.9551	2.24977e-17	2.17834
gene-A9K55_004266	61	478	2.28145	16.2173	2.25139e-17	2.41841
Cordyceps_militaris_newGene_1675	10	181	0.46918	8.18339	2.25139e-17	3.61477
gene-A9K55_001538	7787	3133	89.2056	32.2698	2.50563e-17	-1.86324
gene-A9K55_003243	55	445	4.93277	35.9267	2.50563e-17	2.46436
gene-A9K55_008722	289	1690	32.3613	170.28	2.50563e-17	1.99773
gene-A9K55_001143	6	154	0.401987	10.6407	2.62629e-17	4.10925
gene-A9K55_005470	208	1260	6.51637	35.5501	2.73606e-17	2.04847
gene-A9K55_001822	3761	1503	141.021	50.6496	3.21847e-17	-1.87294
gene-A9K55_007575	663	3648	20.1243	99.683	3.29699e-17	1.91009
gene-A9K55_003110	4802	1930	57.7981	20.891	3.38812e-17	-1.86472
gene-A9K55_004080	2472	971	45.6809	16.1322	3.46119e-17	-1.89774
gene-A9K55_002757	2005	10643	70.3519	335.909	3.5882e-17	1.85841
gene-A9K55_004431	3217	1284	83.418	29.929	3.65899e-17	-1.87472
gene-A9K55_004291	4243	1704	179.076	64.648	3.65899e-17	-1.86584
gene-A9K55_002268	29	295	1.38969	13.0992	3.79669e-17	2.79251
gene-A9K55_008947	2	116	0.071319	6.20277	3.95049e-17	5.23866
gene-A9K55_003071	9860	4016	365.785	133.949	4.33123e-17	-1.84556
gene-A9K55_007434	63	479	2.29255	15.7882	4.96314e-17	2.37496
gene-A9K55_000508	141	895	4.36653	25.0447	4.99162e-17	2.11563
gene-A9K55_005580	88	615	1.76235	11.1273	5.03009e-17	2.25393
Cordyceps_militaris_newGene_838	4	133	0.125532	3.83294	6.45862e-17	4.47098
Cordyceps_militaris_newGene_246	210	52	10.717	3.18983	6.46765e-17	-2.56016
gene-A9K55_002358	3899	1580	64.4051	23.4666	6.54943e-17	-1.85285
Cordyceps_militaris_newGene_261	3	127	0.038116	1.93143	6.59019e-17	4.80765
gene-A9K55_000814	467	155	41.2417	12.2506	7.74044e-17	-2.13985
gene-A9K55_009273	4690	1915	282.623	103.728	8.17432e-17	-1.84193
gene-A9K55_006099	35409	14687	1357.13	506.183	8.50674e-17	-1.81933
gene-A9K55_003679	64	478	1.70827	11.5861	8.80274e-17	2.34926
gene-A9K55_005963	10011	4132	209.131	77.6259	8.91211e-17	-1.8264
Cordyceps_militaris_newGene_1652	0	93	0	5.96683	9.12897e-17	9.29261
gene-A9K55_007915	70	511	1.0543	6.93392	9.89405e-17	2.31646
gene-A9K55_003114	2794	1132	79.3658	28.8927	1.0053e-16	-1.85309
gene-A9K55_001488	409	2268	8.73177	43.5634	1.02285e-16	1.92122
gene-A9K55_006947	411	2275	7.4887	37.3387	1.05254e-16	1.91863
gene-A9K55_004006	108	710	1.80435	10.6787	1.07155e-16	2.16597
gene-A9K55_003279	0	100	0	3.44706	1.07344e-16	9.39714
gene-A9K55_008588	110	718	6.36342	37.5744	1.08002e-16	2.15568
gene-A9K55_007131	18960	97348	2058.89	9506.15	1.13399e-16	1.81042
gene-A9K55_006554	1522	596	58.7536	20.6701	1.1894e-16	-1.90209
Cordyceps_militaris_newGene_256	1708	675	42.8405	15.1844	1.28001e-16	-1.88888
gene-A9K55_004472	1637	646	30.1915	10.7108	1.31448e-16	-1.89097
gene-A9K55_000923	12	183	0.362729	5.04373	1.31521e-16	3.36999
gene-A9K55_006668	6869	2848	265.206	98.8664	1.38062e-16	-1.81987
gene-A9K55_005732	435	2385	8.57613	42.3325	1.403e-16	1.90489
gene-A9K55_006818	138	859	2.88074	16.1521	1.40389e-16	2.08741
gene-A9K55_004523	6021	2496	160.113	59.687	1.49256e-16	-1.82009
gene-A9K55_001791	1761	9120	10.7057	49.8797	1.5265e-16	1.82281
gene-A9K55_001444	899	338	36.0265	12.1684	1.5402e-16	-1.96059
gene-A9K55_007782	492	2672	16.265	79.4979	1.54028e-16	1.8912
gene-A9K55_007050	98	12	1.9767	0.218251	1.61401e-16	-3.56326
gene-A9K55_009252	626	3346	15.0849	72.609	1.78902e-16	1.86827
gene-A9K55_007779	22	244	0.590919	6.00366	1.98259e-16	2.91578
Cordyceps_militaris_newGene_872	35	316	0.629935	5.32539	2.06983e-16	2.62123
gene-A9K55_006856	0	90	0	1.30858	2.12108e-16	9.24538
gene-A9K55_005455	0	90	0	4.85418	2.12108e-16	9.24538
gene-A9K55_009020	365	2009	6.47579	32.0827	2.17256e-16	1.91045
gene-A9K55_000027	668	3546	18.1218	86.5568	2.18981e-16	1.85835
gene-A9K55_000022	1200	470	19.8811	6.99312	2.85373e-16	-1.90174
gene-A9K55_003850	153	32	13.355	2.49096	2.9292e-16	-2.80143
gene-A9K55_007328	62	457	2.0726	13.8503	2.94269e-16	2.3302
gene-A9K55_003123	214	1237	6.36371	33.1193	2.95882e-16	1.98088
gene-A9K55_006254	1153	452	32.0524	11.2868	3.46975e-16	-1.90042
gene-A9K55_003713	4895	2060	113.641	42.999	3.93936e-16	-1.79836
Cordyceps_militaris_newGene_113	8	154	0.157308	2.74667	4.01922e-16	3.70023
Cordyceps_militaris_newGene_4	62	454	0.972174	6.41747	4.30249e-16	2.3207
gene-A9K55_007102	1001	390	14.119	4.947	4.30249e-16	-1.90926
gene-A9K55_002347	92	606	1.13444	6.7704	4.39984e-16	2.16861
gene-A9K55_001032	96	12	11.8919	1.24929	4.41252e-16	-3.53354
gene-A9K55_001203	60	0	1.3543	0	4.47756e-16	-9.21024
gene-A9K55_003784	221	1260	12.0902	62.1501	4.52857e-16	1.96105
gene-A9K55_000485	0	88	0	2.33664	5.02136e-16	9.21301
gene-A9K55_007188	0	88	0	1.38043	5.02136e-16	9.21301
gene-A9K55_007260	194	1120	18.8211	98.1041	5.2566e-16	1.97904
gene-A9K55_007758	3507	17611	43.6179	197.011	5.32151e-16	1.77837
gene-A9K55_005908	44	357	0.887327	6.51712	5.51608e-16	2.46786
gene-A9K55_006613	16112	6920	276.256	106.682	6.41801e-16	-1.76904
gene-A9K55_008003	236	67	3.98559	1.01882	6.55956e-16	-2.36375
gene-A9K55_001353	1000	393	25.7885	9.11792	6.95182e-16	-1.89677
gene-A9K55_001737	19	218	2.78131	28.6839	6.99045e-16	2.96379
Cordyceps_militaris_newGene_377	59	0	3.27983	0	7.06017e-16	-9.18604
gene-A9K55_006645	317	1724	11.919	58.338	7.3604e-16	1.8931
gene-A9K55_006793	486	173	19.4629	6.2175	7.53324e-16	-2.03902
Cordyceps_militaris_newGene_428	268	1481	5.39087	26.8543	7.59193e-16	1.9161
gene-A9K55_007462	173	1008	5.65742	29.8083	7.65933e-16	1.99225
gene-A9K55_008546	32025	13837	483.854	187.982	7.72178e-16	-1.76042
gene-A9K55_003759	6298	2697	145.892	56.1813	8.1324e-16	-1.77325
Cordyceps_militaris_newGene_835	485	172	15.8725	5.04385	8.16827e-16	-2.0444
Cordyceps_militaris_newGene_1636	102	15	3.43703	0.44388	8.25715e-16	-3.30252
Cordyceps_militaris_newGene_1561	2397	1000	50.7902	19.0459	8.71651e-16	-1.81084
gene-A9K55_007535	430	150	14.8355	4.64486	8.77599e-16	-2.06805
gene-A9K55_002823	2418	1012	79.9971	30.0996	9.41692e-16	-1.80622
gene-A9K55_002416	541	2822	6.68051	31.3357	9.41692e-16	1.83305
gene-A9K55_001968	5406	2317	75.032	28.9188	9.42381e-16	-1.77201
gene-A9K55_001707	26	257	0.728806	6.59826	9.93483e-16	2.75063
gene-A9K55_005731	6463	2780	96.6594	37.3889	1.00624e-15	-1.76683
Cordyceps_militaris_newGene_449	15	193	0.25878	3.37089	1.05712e-15	3.12718
gene-A9K55_000812	117472	51185	3197.53	1252.82	1.09562e-15	-1.74829
gene-A9K55_006260	773	3931	19.9924	91.4305	1.12299e-15	1.79645
gene-A9K55_009162	12	174	0.169402	2.33379	1.12844e-15	3.2973
gene-A9K55_004132	0	85	0	1.17645	1.18241e-15	9.16306
gene-A9K55_001662	199	1126	3.55998	18.1635	1.20146e-15	1.95005
gene-A9K55_000340	251	1382	5.09841	25.2865	1.2099e-15	1.9108
gene-A9K55_002043	1136	5703	16.9151	76.3711	1.2514e-15	1.7779
gene-A9K55_002288	14623	6369	600.177	235.038	1.36535e-15	-1.74884
gene-A9K55_006356	8785	3813	197.807	77.1881	1.36535e-15	-1.75384
gene-A9K55_007286	137499	60210	2471.45	973.166	1.41463e-15	-1.74111
gene-A9K55_003133	978	4914	46.7499	211.288	1.45627e-15	1.77912
gene-A9K55_008695	65	458	2.24943	14.2371	1.45833e-15	2.26529
gene-A9K55_006972	2497	1055	94.9691	36.0703	1.47112e-15	-1.79258
gene-A9K55_002969	8359	3634	188.606	73.7299	1.51769e-15	-1.7515
gene-A9K55_006652	3	117	0.070414	2.59813	1.57026e-15	4.68948
gene-A9K55_009195	2057	864	28.3933	10.7271	1.60223e-15	-1.80103
gene-A9K55_001165	47	366	0.896973	6.32939	1.60574e-15	2.40882
gene-A9K55_003663	5186	25432	176.093	776.562	1.61678e-15	1.74416
gene-A9K55_008834	1136	5674	46.6157	209.399	1.62664e-15	1.77054
gene-A9K55_003105	849	4272	16.477	74.574	1.65863e-15	1.78118
gene-A9K55_004844	334	111	23.5139	6.99038	1.67051e-15	-2.13757
gene-A9K55_007347	19580	8577	325.551	128.234	1.70579e-15	-1.74059
gene-A9K55_008172	587	3013	17.1751	79.3159	1.75604e-15	1.80982
Cordyceps_militaris_newGene_381	39	322	0.7708	5.86086	1.85063e-15	2.49266
gene-A9K55_006050	428	2233	5.17008	24.2763	2.0495e-15	1.83329
gene-A9K55_007657	545	203	25.807	8.6263	2.05261e-15	-1.97376
gene-A9K55_001515	7822	3426	104.406	41.1225	2.30918e-15	-1.74074
gene-A9K55_008552	6493	2839	187.488	73.7195	2.33878e-15	-1.74322
gene-A9K55_007734	2424	1033	33.118	12.6879	2.39572e-15	-1.78017
gene-A9K55_004663	278	1496	8.52307	41.2257	2.39627e-15	1.8778
gene-A9K55_002710	63	440	0.948481	6.01842	2.60731e-15	2.25248
Cordyceps_militaris_newGene_716	50	374	1.05655	7.20927	2.64735e-15	2.35092
Cordyceps_militaris_newGene_192	400	2085	13.554	63.6387	2.67182e-15	1.83194
Cordyceps_militaris_newGene_1007	0	83	0	2.29714	2.80292e-15	9.12877
gene-A9K55_008596	18	206	0.619316	6.36047	2.92539e-15	2.95974
gene-A9K55_000365	291	1551	5.21042	24.9755	3.16843e-15	1.86397
gene-A9K55_005991	25874	11501	145.018	57.9629	3.50746e-15	-1.7195
gene-A9K55_002289	851	341	19.0167	6.84356	3.51075e-15	-1.8687
gene-A9K55_007313	4343	1903	51.7956	20.4103	3.51617e-15	-1.74011
Cordyceps_militaris_newGene_958	1844	8994	15.8581	69.4419	3.52459e-15	1.7363
gene-A9K55_006740	1490	7290	57.0902	251.225	3.58336e-15	1.74077
gene-A9K55_001189	3717	17974	49.9263	217.129	3.75908e-15	1.72391
gene-A9K55_005964	323	1697	6.77719	32.0711	3.83357e-15	1.84329
gene-A9K55_008779	4050	1776	83.4374	32.8868	3.89239e-15	-1.73897
gene-A9K55_005165	150	863	6.50925	33.8337	3.97229e-15	1.9739
Cordyceps_militaris_newGene_767	6	135	0.159034	3.76349	4.03714e-15	3.91948
gene-A9K55_007005	173	44	4.86056	1.09573	4.39911e-15	-2.52095
gene-A9K55_001640	70	472	1.85589	11.2697	4.48979e-15	2.20196
gene-A9K55_000262	66	451	2.15585	13.3511	4.58118e-15	2.22108
Cordyceps_militaris_newGene_1086	23	231	0.375916	3.38552	4.58667e-15	2.773
gene-A9K55_002227	301	1587	8.0725	38.3318	4.72336e-15	1.84835
gene-A9K55_002212	13561	6051	155.698	62.4672	4.87418e-15	-1.71396
gene-A9K55_000708	2710	1183	59.6022	23.3838	4.90185e-15	-1.74548
gene-A9K55_002295	56	397	1.58257	10.1466	5.27609e-15	2.2738
gene-A9K55_004123	46	348	2.05281	13.9846	5.41552e-15	2.36705
gene-A9K55_009038	825	4061	15.2215	67.3804	5.42521e-15	1.74948
gene-A9K55_003219	240	1289	5.06789	24.5521	5.5623e-15	1.87493
gene-A9K55_001461	29	259	1.40864	11.5769	5.5936e-15	2.60485
gene-A9K55_006919	1438	608	12.4503	4.73024	5.83584e-15	-1.79144
gene-A9K55_002738	1126	5488	98.5646	432.264	5.84735e-15	1.73521
gene-A9K55_003835	320	1670	7.4274	34.8472	5.90682e-15	1.83361
gene-A9K55_000670	269	86	8.6168	2.46179	6.81852e-15	-2.19302
gene-A9K55_006385	308	1606	7.62293	35.8439	6.91029e-15	1.83236
gene-A9K55_006941	459	2325	1.84954	8.43532	6.94261e-15	1.79067
gene-A9K55_004643	1595	682	30.1639	11.6013	7.32074e-15	-1.77526
Cordyceps_militaris_newGene_1338	356	125	31.7651	10.0002	7.6297e-15	-2.05842
gene-A9K55_007863	9996	4492	396.207	160.086	7.75269e-15	-1.70373
gene-A9K55_007040	378	135	9.09133	2.9109	8.00765e-15	-2.034
gene-A9K55_005425	161	902	3.61315	18.254	8.0258e-15	1.93563
gene-A9K55_004478	290	1510	2.3419	10.9717	9.31307e-15	1.83029
gene-A9K55_000494	2898	1285	141.821	56.5181	9.87469e-15	-1.72294
gene-A9K55_006153	297	100	5.71942	1.72619	1.00214e-14	-2.11858
gene-A9K55_005546	193	1051	2.31691	11.3868	1.0026e-14	1.89477
gene-A9K55_008767	772	313	21.8662	7.96991	1.0026e-14	-1.85171
gene-A9K55_006699	14	178	0.356156	4.28613	1.09428e-14	3.1094
gene-A9K55_008591	2	99	0.062007	2.95094	1.17758e-14	5.01035
gene-A9K55_006622	3379	1509	74.3169	29.8314	1.17758e-14	-1.71267
gene-A9K55_005516	3688	1652	119.393	48.0785	1.25315e-14	-1.7083
gene-A9K55_005442	4401	1979	295.956	119.684	1.29433e-14	-1.70275
gene-A9K55_007761	127	733	4.25453	22.089	1.30216e-14	1.97836
Cordyceps_militaris_newGene_711	548	2710	7.17972	31.9336	1.40356e-14	1.75609
gene-A9K55_006527	288	1490	4.83592	22.5156	1.41805e-14	1.82104
gene-A9K55_001346	2346	11100	24.7766	105.428	1.43691e-14	1.69247
gene-A9K55_007028	76	487	2.46924	14.263	1.4548e-14	2.1286
gene-A9K55_000711	3170	1422	61.8708	24.9462	1.58327e-14	-1.70622
gene-A9K55_005451	76	8	4.37434	0.394319	1.58817e-14	-3.77308
gene-A9K55_003027	23	224	0.381329	3.38603	1.67778e-14	2.72863
Cordyceps_militaris_newGene_1230	13723	6274	92.0419	37.8386	1.69211e-14	-1.67888
gene-A9K55_007843	2	97	0.074134	3.35586	1.73885e-14	4.98096
gene-A9K55_007690	1025	4901	23.3124	100.298	1.75687e-14	1.70759
gene-A9K55_006275	3669	1656	141.654	57.4699	1.83974e-14	-1.69736
gene-A9K55_005992	16261	7453	95.2362	39.2471	1.84003e-14	-1.67527
gene-A9K55_006798	1549	675	30.2316	11.8342	1.93479e-14	-1.74792
gene-A9K55_005720	9	143	0.16163	2.58769	2.05826e-14	3.4255
gene-A9K55_007985	54	377	1.15262	7.28405	2.20334e-14	2.25163
gene-A9K55_007649	8967	4112	96.2726	39.6912	2.27579e-14	-1.67452
gene-A9K55_003947	75	8	1.75045	0.16921	2.31978e-14	-3.754
gene-A9K55_008592	280	1436	4.72123	21.7762	2.41028e-14	1.80842
gene-A9K55_008719	20774	9583	1746.55	724.47	2.43362e-14	-1.66598
gene-A9K55_008531	0	77	0	2.15069	2.54998e-14	9.02071
gene-A9K55_001870	2	96	0.050854	2.1927	2.5731e-14	4.96603
gene-A9K55_008422	1111	5262	125.832	536.124	2.5731e-14	1.69389
gene-A9K55_007106	106	20	12.2414	1.98185	2.68927e-14	-2.94647
Cordyceps_militaris_newGene_1087	33	271	0.332213	2.46137	2.69733e-14	2.48435
gene-A9K55_003933	33	270	1.3027	9.58454	2.69733e-14	2.47902
gene-A9K55_006806	918	4364	18.5335	79.2679	2.7273e-14	1.69921
gene-A9K55_002774	8777	4044	343.983	142.51	2.9053e-14	-1.66768
gene-A9K55_007404	36	286	0.616265	4.39635	2.94654e-14	2.43687
gene-A9K55_003814	18	195	0.428188	4.17913	3.13775e-14	2.88063
Cordyceps_militaris_newGene_1208	4	112	0.094774	2.37773	3.27073e-14	4.22336
gene-A9K55_001425	232	74	15.0072	4.30311	3.27073e-14	-2.19603
gene-A9K55_006075	97	576	1.93126	10.3796	3.30318e-14	2.01911
gene-A9K55_009346	103	606	2.28107	12.1366	3.48496e-14	2.00584
gene-A9K55_004733	297	103	17.7503	5.51411	3.48496e-14	-2.076
gene-A9K55_004786	90	543	3.33333	18.0961	3.79672e-14	2.04196
gene-A9K55_004298	7	131	0.151401	2.87164	3.937e-14	3.65717
Cordyceps_militaris_newGene_771	5585	2581	27.9985	11.6332	4.27279e-14	-1.66334
gene-A9K55_005943	5263	2435	133.489	55.5359	4.71467e-14	-1.66167
gene-A9K55_008556	3055	1400	47.1831	19.4364	4.76171e-14	-1.67541
gene-A9K55_000077	1264	555	27.0496	10.6653	4.89837e-14	-1.73693
gene-A9K55_009308	2967	1362	87.3565	36.055	5.3672e-14	-1.67294
gene-A9K55_007011	23583	11056	816.777	344.329	5.39747e-14	-1.64267
gene-A9K55_001984	68	435	1.00056	5.7808	5.68486e-14	2.12598
gene-A9K55_005727	29	245	0.949892	7.20819	5.95589e-14	2.52472
gene-A9K55_001256	338	124	4.04763	1.32728	6.03209e-14	-1.99516
gene-A9K55_004816	0	75	0	3.18248	6.26901e-14	8.98282
gene-A9K55_005909	37	285	0.728061	5.06914	6.33969e-14	2.3924
gene-A9K55_007006	623	257	20.549	7.60309	7.03482e-14	-1.82663
gene-A9K55_003509	2304	10551	342.988	1412.88	7.61329e-14	1.64536
gene-A9K55_002440	57	381	2.00661	12.0571	7.69906e-14	2.18899
Cordyceps_militaris_newGene_296	82	496	1.76949	9.78	8.12851e-14	2.04552
gene-A9K55_006966	16881	7983	322.315	137.06	8.89358e-14	-1.63015
gene-A9K55_006709	4455	2087	64.4061	27.1268	9.92415e-14	-1.64369
gene-A9K55_004181	282	1406	4.74252	21.2797	9.98865e-14	1.76769
gene-A9K55_003708	42	306	1.20782	8.09919	9.99009e-14	2.31252
gene-A9K55_006846	33	262	1.17447	8.57325	9.99009e-14	2.43565
gene-A9K55_006076	33	262	0.654323	4.70359	9.99009e-14	2.43565
Cordyceps_militaris_newGene_824	8	132	0.103043	1.525	1.00024e-13	3.47807
gene-A9K55_005343	1040	4796	9.31282	38.6211	1.06838e-13	1.65538
gene-A9K55_001728	4712	2213	103.618	43.7635	1.07277e-13	-1.64004
gene-A9K55_008878	996	4591	21.8425	90.5931	1.15397e-13	1.65472
Cordyceps_militaris_newGene_338	137	34	8.53919	1.89061	1.17991e-13	-2.55512
gene-A9K55_007351	254	87	9.27972	2.85557	1.2044e-13	-2.09362
Cordyceps_militaris_newGene_896	67	7	4.14981	0.357208	1.26325e-13	-3.78039
gene-A9K55_001550	307	1510	7.6653	33.9357	1.27896e-13	1.74814
gene-A9K55_001091	994	4569	8.18316	33.8276	1.32757e-13	1.65069
Cordyceps_militaris_newGene_879	4	107	0.091449	2.26003	1.3853e-13	4.15756
gene-A9K55_000805	88	14	1.70128	0.245316	1.48015e-13	-3.18828
gene-A9K55_001156	27779	13298	512.567	220.636	1.50409e-13	-1.61254
gene-A9K55_000323	1676	7602	21.0762	85.9592	1.51791e-13	1.63153
gene-A9K55_004718	95	549	3.50906	18.2221	1.52763e-13	1.97989
Cordyceps_militaris_newGene_1638	0	73	0	1.76538	1.55543e-13	8.9439
gene-A9K55_008166	1111	5075	12.5189	51.4293	1.57747e-13	1.64169
gene-A9K55_005215	119	657	1.20719	6.03124	1.637e-13	1.91426
gene-A9K55_004619	17386	8327	629.324	271.03	1.65548e-13	-1.61181
gene-A9K55_006484	653	278	15.3134	5.86093	1.82248e-13	-1.78122
gene-A9K55_001868	1038	4729	39.8938	163.567	1.95241e-13	1.63786
gene-A9K55_004193	9249	4431	179.551	77.3447	1.99928e-13	-1.6114
gene-A9K55_007352	10674	5121	139.264	60.0767	2.04162e-13	-1.60934
gene-A9K55_007001	5822	25953	191.457	767.483	2.05183e-13	1.60653
gene-A9K55_000320	5842	2790	279.36	119.943	2.11819e-13	-1.61591
gene-A9K55_009297	316	118	10.8724	3.64669	2.18031e-13	-1.96955
gene-A9K55_000487	4479	2135	74.4717	31.913	2.30016e-13	-1.61864
gene-A9K55_002588	13959	6728	199.62	86.5067	2.37664e-13	-1.60269
gene-A9K55_004968	25546	12360	584.015	254.08	2.57495e-13	-1.59718
gene-A9K55_001527	8	129	0.143055	2.06054	2.58244e-13	3.44494
gene-A9K55_006703	446	181	21.3158	7.7568	2.68322e-13	-1.84997
gene-A9K55_002433	15444	7467	456.102	198.286	2.70667e-13	-1.59819
gene-A9K55_008547	2793	1324	98.3381	41.9055	2.74949e-13	-1.62657
gene-A9K55_000781	60	381	1.08971	6.28008	2.78487e-13	2.11511
gene-A9K55_001255	431	173	6.83573	2.45958	2.83428e-13	-1.86579
Cordyceps_militaris_newGene_1265	4	105	0.096608	2.28163	2.85283e-13	4.13038
gene-A9K55_008688	749	3416	10.7598	44.1617	2.92967e-13	1.63937
Cordyceps_militaris_newGene_897	225	76	2.57955	0.78443	3.1493e-13	-2.11346
Cordyceps_militaris_newGene_1374	1382	636	67.5295	27.9377	3.25597e-13	-1.6692
gene-A9K55_007569	6379	3078	452.327	196.25	3.33156e-13	-1.60106
gene-A9K55_006257	14	162	0.428729	4.56241	3.38507e-13	2.97363
gene-A9K55_007359	1302	5831	23.8379	96.0597	3.52539e-13	1.61317
Cordyceps_militaris_newGene_16	8	128	0.074278	1.07076	3.53593e-13	3.43372
gene-A9K55_008630	41	292	0.798862	5.24389	3.63093e-13	2.27967
gene-A9K55_008532	3705	1779	371.306	160.304	3.80991e-13	-1.60809
gene-A9K55_006665	8611	4179	81.531	35.5798	3.84887e-13	-1.59276
gene-A9K55_009157	0	70	0	1.49387	3.8757e-13	8.88349
gene-A9K55_005407	365	1727	14.3211	61.0887	4.0103e-13	1.69225
gene-A9K55_002838	288	107	16.2209	5.37808	4.04236e-13	-1.97673
gene-A9K55_004941	173	881	6.31971	28.9504	4.15303e-13	1.798
gene-A9K55_003100	351	137	8.62394	3.02724	4.32237e-13	-1.90592
gene-A9K55_008307	10445	5091	1170.78	513.11	4.43299e-13	-1.58653
gene-A9K55_004649	238	1165	9.56967	42.1621	4.66404e-13	1.7411
gene-A9K55_005500	1591	744	24.3797	10.2528	4.66404e-13	-1.64613
gene-A9K55_009018	625	270	4.87358	1.88822	4.70824e-13	-1.76011
gene-A9K55_005834	394	1844	3.26999	13.7599	5.27833e-13	1.67655
gene-A9K55_006815	37	271	1.08991	7.23524	5.27966e-13	2.31977
gene-A9K55_004709	94	530	1.47243	7.46328	5.47063e-13	1.94434
gene-A9K55_003131	652	285	24.4378	9.60859	5.62329e-13	-1.74315
Cordyceps_militaris_newGene_1673	222	76	10.0142	3.06593	5.86735e-13	-2.0941
gene-A9K55_000039	4998	2434	114.243	50.0243	5.97975e-13	-1.58773
Cordyceps_militaris_newGene_834	188	60	6.78519	1.95456	6.13321e-13	-2.19468
gene-A9K55_004148	0	69	0	1.84716	6.13699e-13	8.86277
gene-A9K55_002297	988	452	27.3142	11.2313	7.00845e-13	-1.67763
gene-A9K55_001324	28217	13944	498.577	221.553	7.11826e-13	-1.56668
gene-A9K55_006524	5085	2489	222.711	98.0269	7.56631e-13	-1.58039
gene-A9K55_000048	1728	820	22.287	9.50391	7.89181e-13	-1.625
gene-A9K55_005603	28013	13875	785.042	349.644	7.96681e-13	-1.56337
gene-A9K55_000766	4453	2178	122.142	53.7111	7.96681e-13	-1.58148
gene-A9K55_008634	2131	9304	169.569	665.75	8.31631e-13	1.57651
gene-A9K55_005667	1414	6209	48.1662	190.189	8.49467e-13	1.58474
gene-A9K55_008555	949	435	42.6068	17.5409	8.75332e-13	-1.67482
gene-A9K55_007045	18	178	0.914867	8.24064	9.47818e-13	2.74913
gene-A9K55_001854	4441	2182	151.783	67.0463	9.92604e-13	-1.57494
gene-A9K55_006557	4569	2248	46.6061	20.6177	1.03976e-12	-1.57294
gene-A9K55_002230	167	51	8.74245	2.38558	1.05726e-12	-2.25773
gene-A9K55_007498	2588	1260	74.517	32.6294	1.06695e-12	-1.58807
gene-A9K55_002133	3	91	0.044647	1.808	1.10458e-12	4.32743
gene-A9K55_005587	73	427	0.674382	3.57024	1.11746e-12	1.997
gene-A9K55_000537	124	32	13.818	3.21625	1.1188e-12	-2.49846
Cordyceps_militaris_newGene_900	175	55	3.19462	0.897872	1.152e-12	-2.21656
gene-A9K55_002956	11309	5627	238.642	106.78	1.17334e-12	-1.55678
gene-A9K55_004359	248	1184	4.75009	20.3973	1.18115e-12	1.70508
gene-A9K55_003042	2244	1087	40.9604	17.8314	1.26689e-12	-1.59536
Cordyceps_militaris_newGene_257	2251	1091	56.1826	24.4695	1.2832e-12	-1.59455
gene-A9K55_003150	3914	16840	113.003	437.281	1.28419e-12	1.55538
gene-A9K55_007282	1367	5952	39.3441	154.135	1.31264e-12	1.57252
gene-A9K55_006324	3895	1924	100.996	44.86	1.4083e-12	-1.56721
gene-A9K55_000442	3471	1713	159.396	70.7266	1.48792e-12	-1.56851
gene-A9K55_001991	360	1659	5.96505	24.7192	1.49104e-12	1.6542
Cordyceps_militaris_newGene_1319	3045	1499	40.2518	17.2154	1.49511e-12	-1.57212
gene-A9K55_002034	8282	4134	153.895	69.0671	1.51015e-12	-1.55217
gene-A9K55_000274	3571	15320	66.1116	255.086	1.51927e-12	1.55122
gene-A9K55_005208	49	319	1.38428	8.2293	1.53213e-12	2.15062
gene-A9K55_001103	170	845	3.02391	13.5039	1.57838e-12	1.76304
gene-A9K55_003903	74	427	2.73022	14.3454	1.58751e-12	1.9774
gene-A9K55_007669	5	104	0.101215	2.34769	1.73902e-12	3.80182
Cordyceps_militaris_newGene_1331	5829	2910	38.5816	17.3173	1.78048e-12	-1.55195
gene-A9K55_009260	2835	1401	82.3215	36.5714	1.92868e-12	-1.56656
gene-A9K55_007066	526	2354	52.1767	210.125	1.93065e-12	1.61202
gene-A9K55_005562	27514	116604	421.818	1607.5	2.00631e-12	1.53361
gene-A9K55_006617	12	142	0.787379	8.5617	2.11368e-12	3.00438
gene-A9K55_004279	1073	4645	18.2729	71.1413	2.20651e-12	1.56417
gene-A9K55_002301	21	185	0.555091	4.55701	2.36863e-12	2.5835
gene-A9K55_000139	7277	3665	277.858	125.826	2.43732e-12	-1.53926
Cordyceps_militaris_newGene_1545	0	66	0	2.3016	2.47713e-12	8.79878
gene-A9K55_003963	0	66	0	6.12221	2.47713e-12	8.79878
gene-A9K55_002460	0	65	0	2.07915	2.47713e-12	8.77681
gene-A9K55_002083	0	65	0	1.15536	2.47713e-12	8.77681
gene-A9K55_003418	22	189	0.812782	6.43863	2.47823e-12	2.54754
gene-A9K55_006687	172	842	10.3789	45.8779	2.60024e-12	1.74105
gene-A9K55_003897	583	261	15.7823	6.33444	2.60024e-12	-1.70864
gene-A9K55_001321	8518	4302	125.415	56.9614	2.601e-12	-1.53524
gene-A9K55_006592	2691	1338	39.6721	17.7296	2.70378e-12	-1.55773
Cordyceps_militaris_newGene_532	118	31	3.17512	0.746941	2.84453e-12	-2.47256
gene-A9K55_003505	452	2017	11.7564	47.2681	3.18899e-12	1.60783
gene-A9K55_006035	46	298	2.18188	12.903	3.30508e-12	2.14338
gene-A9K55_005252	12658	6447	208.135	95.3245	3.45781e-12	-1.5231
gene-A9K55_007819	16029	8174	663.113	304.07	3.48204e-12	-1.52132
gene-A9K55_003674	276	1274	3.46954	14.3979	3.5586e-12	1.65649
Cordyceps_militaris_newGene_1345	18117	9251	316.957	146.255	3.62372e-12	-1.51942
gene-A9K55_008140	296	117	8.33956	2.95729	3.62372e-12	-1.88752
gene-A9K55_003761	117	31	15.0362	3.49058	3.67939e-12	-2.46029
gene-A9K55_007665	4	97	0.086196	2.35193	3.72133e-12	4.01621
gene-A9K55_003085	310	125	17.8495	6.46241	3.86046e-12	-1.85887
gene-A9K55_008890	516	229	10.4347	4.16558	3.86046e-12	-1.72114
gene-A9K55_005422	1780	7538	20.519	78.1678	3.97855e-12	1.53248
gene-A9K55_008689	286	1311	4.12371	17.044	4.08801e-12	1.64646
gene-A9K55_007163	130	656	0.426893	1.94146	4.15782e-12	1.78462
gene-A9K55_000473	150	739	15.3311	67.8522	4.17645e-12	1.75016
gene-A9K55_007537	113	586	2.24048	10.4958	4.26301e-12	1.82388
gene-A9K55_008535	160	784	3.15437	13.963	4.27181e-12	1.74237
gene-A9K55_001219	201	954	3.97192	16.9966	4.38046e-12	1.69652
gene-A9K55_006165	229	1071	4.05434	17.0688	4.42903e-12	1.67533
gene-A9K55_001907	18030	9248	443.301	204.463	4.45355e-12	-1.51294
Cordyceps_militaris_newGene_782	143	43	7.24756	1.92655	4.474e-12	-2.27942
gene-A9K55_009076	1873	7897	48.4399	183.689	4.71378e-12	1.52613
gene-A9K55_002955	21688	11145	371.859	171.833	4.72199e-12	-1.51026
gene-A9K55_008206	2	81	0.033471	1.77862	4.81816e-12	4.72133
gene-A9K55_007338	1285	5445	43.7463	166.796	4.99051e-12	1.53332
Cordyceps_militaris_newGene_808	23	193	0.46991	4.38099	5.28656e-12	2.51389
Cordyceps_militaris_newGene_629	46	295	0.488004	2.83567	5.29532e-12	2.12879
Cordyceps_militaris_newGene_165	5000	2551	67.3412	30.8918	5.33612e-12	-1.52058
gene-A9K55_008580	4	95	0.200326	4.33282	5.36158e-12	3.9862
gene-A9K55_003344	695	3002	12.1084	47.0554	5.40007e-12	1.56093
gene-A9K55_002036	31189	129254	787.284	2933.88	5.71942e-12	1.50133
gene-A9K55_005595	1183	5004	75.159	286.021	5.85654e-12	1.53078
gene-A9K55_004088	114	585	0.305548	1.41124	5.96733e-12	1.80872
gene-A9K55_003790	6535	3356	110.771	51.1456	6.2891e-12	-1.51117
gene-A9K55_002817	0	63	0	7.81135	6.29153e-12	8.73182
gene-A9K55_001193	0	63	0	8.01669	6.29153e-12	8.73182
Cordyceps_militaris_newGene_1459	58	347	2.62483	14.2034	6.33259e-12	2.02914
gene-A9K55_002870	3455	1760	64.7792	29.673	6.43357e-12	-1.5228
Cordyceps_militaris_newGene_195	557	255	11.5172	4.73068	7.57802e-12	-1.67637
gene-A9K55_008919	40	267	1.26775	7.71472	7.61138e-12	2.18615
Cordyceps_militaris_newGene_719	812	386	36.5314	15.5558	7.62043e-12	-1.62227
gene-A9K55_003804	176	60	5.23013	1.60241	7.71027e-12	-2.09957
gene-A9K55_000388	1444	716	57.6696	25.7011	7.89064e-12	-1.56161
gene-A9K55_000835	3	85	0.06703	1.81863	7.89502e-12	4.22919
gene-A9K55_004014	4196	2154	48.8109	22.5334	7.90049e-12	-1.5117
gene-A9K55_004175	1665	831	33.7673	15.1479	7.90049e-12	-1.5522
Cordyceps_militaris_newGene_1016	1783	7434	16.802	63.693	8.16585e-12	1.51001
Cordyceps_militaris_newGene_1091	13391	6951	175.38	81.8582	8.18999e-12	-1.49572
gene-A9K55_009106	4781	2461	115.088	53.2657	8.21533e-12	-1.50778
gene-A9K55_002807	12507	6492	199.367	93.0439	8.29857e-12	-1.49575
gene-A9K55_005183	46	291	2.17602	12.4902	8.50684e-12	2.1091
gene-A9K55_005730	2375	1211	119.577	54.8368	9.80412e-12	-1.52138
gene-A9K55_007753	1534	766	124.906	56.0765	9.8512e-12	-1.55147
gene-A9K55_005510	0	62	0	2.21742	1.00843e-11	8.70879
gene-A9K55_001849	0	62	0	2.01058	1.00843e-11	8.70879
gene-A9K55_001673	5460	2833	58.0148	27.0716	1.10265e-11	-1.49629
gene-A9K55_000525	1596	6616	31.5645	117.688	1.15581e-11	1.50167
gene-A9K55_002381	2842	1461	205.687	95.0503	1.16705e-11	-1.50962
gene-A9K55_005435	54	324	1.98634	10.7906	1.19281e-11	2.03315
gene-A9K55_001198	7350	3835	138.057	64.7695	1.24538e-11	-1.48825
gene-A9K55_005979	3860	2000	37.7058	17.5683	1.28394e-11	-1.4983
gene-A9K55_005692	210	967	33.5989	139.392	1.32564e-11	1.65288
gene-A9K55_005778	1873	950	46.3651	21.1325	1.34141e-11	-1.52897
Cordyceps_militaris_newGene_603	39058	20555	519.577	245.884	1.34614e-11	-1.47589
gene-A9K55_006819	269	1209	17.4712	70.8221	1.377e-11	1.618
gene-A9K55_009196	18388	9669	300.465	142.073	1.40671e-11	-1.47708
gene-A9K55_008598	8667	4553	717.083	338.687	1.6067e-11	-1.47845
gene-A9K55_002394	1964	1003	71.3407	32.7602	1.61068e-11	-1.5191
gene-A9K55_002240	23	187	0.396098	2.89315	1.63572e-11	2.46836
gene-A9K55_003494	4	92	0.23167	4.75915	1.64451e-11	3.93998
gene-A9K55_004256	851	3548	15.672	58.7583	1.66499e-11	1.5099
gene-A9K55_008389	862	3589	16.9407	63.4789	1.74256e-11	1.50794
gene-A9K55_002154	5288	2771	233.59	110.037	1.76115e-11	-1.48203
Cordyceps_militaris_newGene_1090	210	959	2.45525	10.0773	1.838e-11	1.6409
gene-A9K55_005489	841	411	17.0184	7.4795	1.84356e-11	-1.58239
gene-A9K55_006808	429	1845	13.2052	51.1618	1.89748e-11	1.55458
gene-A9K55_000362	215	82	8.6514	2.96511	1.99718e-11	-1.93848
gene-A9K55_000053	107	538	1.67831	7.62151	2.01851e-11	1.77926
gene-A9K55_003313	12932	6844	277.388	132.007	2.01891e-11	-1.46778
Cordyceps_militaris_newGene_915	624	2629	5.3713	20.1566	2.02732e-11	1.52498
gene-A9K55_002107	29684	15788	2035.9	973.719	2.24599e-11	-1.46062
gene-A9K55_001245	3929	2062	162.513	76.6983	2.26401e-11	-1.47982
gene-A9K55_005248	899	3717	25.4629	94.6763	2.26788e-11	1.49787
Cordyceps_militaris_newGene_1216	98	24	3.48014	0.762622	2.27569e-11	-2.57211
gene-A9K55_008732	175	814	6.02196	25.2499	2.27569e-11	1.66733
gene-A9K55_009267	12137	6440	251.039	119.768	2.30227e-11	-1.46403
gene-A9K55_006177	1300	5326	62.7269	231.112	2.32888e-11	1.4847
gene-A9K55_006191	61	346	1.53223	7.85218	2.38364e-11	1.95234
Cordyceps_militaris_newGene_980	66	11	4.93289	0.736776	2.38432e-11	-3.1176
gene-A9K55_001221	1037	4261	14.1033	52.1443	2.54217e-11	1.48892
Cordyceps_militaris_newGene_1199	448	205	3.90272	1.60199	2.553e-11	-1.67692
gene-A9K55_003341	0	60	0	2.23175	2.61082e-11	8.6616
gene-A9K55_008999	0	60	0	0.884952	2.61082e-11	8.6616
gene-A9K55_003870	4162	2195	74.6734	35.4091	2.70137e-11	-1.47276
gene-A9K55_001918	5616	2976	73.4487	34.9978	2.8255e-11	-1.46589
gene-A9K55_009044	52	306	1.77658	9.42997	3.06893e-11	2.00507
gene-A9K55_006949	616	2574	20.0634	75.3859	3.09087e-11	1.51309
gene-A9K55_007997	3564	1881	70.6257	33.511	3.11976e-11	-1.47169
gene-A9K55_003111	1718	886	45.3374	21.011	3.13253e-11	-1.50496
Cordyceps_militaris_newGene_1111	171	791	1.10854	5.25092	3.17082e-11	1.65933
Cordyceps_militaris_newGene_453	14	139	0.297861	2.65013	3.19645e-11	2.75294
gene-A9K55_000959	53	308	0.811842	4.24441	3.47642e-11	1.98703
gene-A9K55_001159	521	2189	10.6194	40.1442	3.49538e-11	1.52097
gene-A9K55_004569	20925	11232	520.625	251.282	3.53273e-11	-1.44737
gene-A9K55_005925	268	1175	6.8135	26.8502	3.71565e-11	1.58222
gene-A9K55_004670	326	1403	13.5184	52.3775	3.96568e-11	1.55551
gene-A9K55_000930	851	424	33.8302	15.1471	4.00984e-11	-1.55453
gene-A9K55_005258	3528	1873	26.6458	12.7212	4.08949e-11	-1.46319
gene-A9K55_005520	0	59	0	1.45256	4.21359e-11	8.63742
Cordyceps_militaris_newGene_112	0	59	0	1.55581	4.21359e-11	8.63742
Cordyceps_militaris_newGene_1198	0	59	0	1.95504	4.21359e-11	8.63742
gene-A9K55_002966	0	58	0	3.00437	4.21359e-11	8.61282
gene-A9K55_000369	0	58	0	1.1256	4.21359e-11	8.61282
gene-A9K55_003453	260	1139	4.7673	18.7972	4.76844e-11	1.58104
gene-A9K55_006155	23967	12955	262.725	127.703	4.76844e-11	-1.4373
gene-A9K55_007029	27	195	1.12862	7.36504	4.91171e-11	2.29836
gene-A9K55_001478	5367	2878	205.688	99.167	4.91911e-11	-1.44877
gene-A9K55_002939	481	227	25.8164	10.9615	5.18201e-11	-1.63247
gene-A9K55_006036	2683	1426	59.238	28.306	5.44648e-11	-1.46155
gene-A9K55_004855	14961	8099	155.034	75.465	5.45912e-11	-1.43514
gene-A9K55_003026	6	96	0.096913	1.39274	5.52393e-11	3.42827
gene-A9K55_003966	10691	5780	341.857	166.209	5.52786e-11	-1.437
gene-A9K55_002456	14	136	0.268252	2.41521	5.6051e-11	2.7215
gene-A9K55_003139	13692	7423	509.765	248.499	5.92792e-11	-1.43301
gene-A9K55_003945	359	1520	12.2536	46.7179	6.1396e-11	1.53198
gene-A9K55_002873	17	150	0.716175	5.78599	6.27443e-11	2.58443
gene-A9K55_008618	67	12	1.3455	0.204184	6.46504e-11	-3.01533
gene-A9K55_005950	6080	3285	130.942	63.6171	6.49255e-11	-1.4379
gene-A9K55_002072	108	526	2.22002	9.7852	6.55497e-11	1.73332
gene-A9K55_006228	9823	5330	205.205	100.121	6.64227e-11	-1.43177
Cordyceps_militaris_newGene_1234	607	297	7.02634	2.87498	6.72983e-11	-1.58052
gene-A9K55_007112	2646	1413	31.1609	14.964	6.76867e-11	-1.45472
gene-A9K55_006072	0	57	0	2.50435	6.81812e-11	8.58779
gene-A9K55_008409	1706	896	41.7282	19.7089	6.84089e-11	-1.47866
gene-A9K55_009027	1382	719	23.2231	10.8614	6.90732e-11	-1.49227
gene-A9K55_007821	236	96	3.73496	1.35987	7.07544e-11	-1.84584
gene-A9K55_008000	713	355	27.5031	12.2957	7.16842e-11	-1.55545
gene-A9K55_007329	57	319	3.01464	15.3018	7.19733e-11	1.93286
gene-A9K55_003152	966	493	12.4399	5.71273	7.19733e-11	-1.51992
gene-A9K55_007217	1642	6531	63.8639	228.425	7.32907e-11	1.44203
gene-A9K55_008983	67	359	3.52966	17.1555	7.38548e-11	1.8704
Cordyceps_militaris_newGene_1389	38	0	1.38185	0	7.55337e-11	-8.55269
Cordyceps_militaris_newGene_94	133	625	2.1258	5.61544	7.78114e-11	1.6819
gene-A9K55_001895	6	95	0.275243	4.62739	7.83454e-11	3.41319
gene-A9K55_008471	135	631	5.89399	24.8538	8.02525e-11	1.67417
gene-A9K55_008897	2023	8004	90.1241	320.65	8.14945e-11	1.43441
gene-A9K55_002995	8	107	0.383419	4.76563	8.52636e-11	3.17552
gene-A9K55_002900	240	1042	6.11132	23.9263	8.5901e-11	1.56808
gene-A9K55_006316	1927	1023	46.3715	22.1267	8.79639e-11	-1.46318
gene-A9K55_007944	219	960	2.99799	11.8167	9.08129e-11	1.58189
gene-A9K55_009073	454	1877	11.4139	42.4965	9.10904e-11	1.49769
gene-A9K55_002317	5	90	0.139324	2.3836	9.26027e-11	3.59355
gene-A9K55_001510	70	370	1.88527	8.94064	9.4947e-11	1.85082
gene-A9K55_005649	2974	1605	42.6448	20.6907	9.57501e-11	-1.43952
gene-A9K55_007975	4798	2609	65.7256	32.1317	9.58327e-11	-1.42865
gene-A9K55_004066	1721	911	36.1584	17.2137	9.68612e-11	-1.46734
gene-A9K55_007533	2592	10180	32.5089	114.836	9.99421e-11	1.4238
gene-A9K55_004502	3218	1743	114.079	55.5656	1.05077e-10	-1.43428
gene-A9K55_007107	405	1681	19.3646	72.2713	1.05111e-10	1.50332
gene-A9K55_006065	0	56	0	1.19703	1.09894e-10	8.56232
gene-A9K55_002835	0	56	0	1.02972	1.09894e-10	8.56232
gene-A9K55_001426	1272	667	16.3449	7.70468	1.12824e-10	-1.4809
gene-A9K55_001010	27	190	2.33986	15.1722	1.15151e-10	2.26092
Cordyceps_militaris_newGene_1135	48	278	0.771193	4.0237	1.21464e-10	1.98193
gene-A9K55_006346	402	189	14.7349	6.20724	1.23683e-10	-1.63781
gene-A9K55_006755	78	400	2.10331	9.75215	1.23971e-10	1.80735
gene-A9K55_005751	236	1017	2.41105	9.33818	1.25118e-10	1.55728
gene-A9K55_000101	15531	8571	184.404	91.5075	1.26551e-10	-1.40737
gene-A9K55_002243	3872	2113	72.3333	35.4929	1.27098e-10	-1.42349
gene-A9K55_006384	182	70	13.2353	4.55792	1.28172e-10	-1.92603
gene-A9K55_005222	3304	1799	53.8081	26.3395	1.28892e-10	-1.42671
gene-A9K55_006513	1661	885	48.3531	23.1723	1.29168e-10	-1.45792
gene-A9K55_005620	3483	1899	121.436	59.5288	1.31196e-10	-1.42479
gene-A9K55_007921	21	165	1.38643	9.92051	1.31317e-10	2.41858
gene-A9K55_003013	1168	4612	14.6622	52.0809	1.31552e-10	1.43151
Cordyceps_militaris_newGene_230	5	89	0.113978	1.81246	1.3272e-10	3.57746
gene-A9K55_003669	5	89	0.308992	5.282	1.3272e-10	3.57746
gene-A9K55_001177	5	89	0.228622	3.63909	1.3272e-10	3.57746
gene-A9K55_006510	2809	1527	73.7553	36.0563	1.36859e-10	-1.42904
gene-A9K55_003695	37	234	1.68915	9.6463	1.38025e-10	2.10811
gene-A9K55_001508	16279	9007	489.063	243.326	1.39785e-10	-1.40365
gene-A9K55_008970	3209	1750	49.4859	24.255	1.402e-10	-1.42446
gene-A9K55_007138	3969	2172	35.9128	17.6678	1.402e-10	-1.41946
gene-A9K55_007728	389	1604	8.43695	31.3094	1.5586e-10	1.49382
Cordyceps_militaris_newGene_502	68	13	2.04957	0.328884	1.58822e-10	-2.92255
gene-A9K55_006503	6954	3841	87.9699	43.6984	1.60139e-10	-1.40609
gene-A9K55_000997	347	1440	2.35541	8.79752	1.64953e-10	1.50302
gene-A9K55_002892	97	471	4.22905	18.5456	1.67695e-10	1.72885
gene-A9K55_009368	1290	684	34.7426	16.569	1.69766e-10	-1.46487
gene-A9K55_007808	656	2628	16.5896	59.7772	1.69766e-10	1.45229
gene-A9K55_003426	293	130	13.2088	5.24578	1.70261e-10	-1.72101
gene-A9K55_003589	434	1771	20.6132	75.7847	1.75967e-10	1.47881
Cordyceps_militaris_newGene_1546	0	55	0	1.6395	1.76931e-10	8.5364
gene-A9K55_000281	0	55	0	1.67344	1.76931e-10	8.5364
gene-A9K55_008091	16485	9180	196.401	98.3452	1.85025e-10	-1.39434
gene-A9K55_005803	1284	5019	9.29927	32.694	1.87782e-10	1.41692
gene-A9K55_003869	51273	28649	952.808	478.724	1.93311e-10	-1.38948
gene-A9K55_004530	363	1494	2.7084	10.0243	1.95204e-10	1.49111
gene-A9K55_004202	3327	1830	92.475	45.7459	1.9736e-10	-1.41207
gene-A9K55_001325	165	731	2.8997	11.5534	2.02549e-10	1.59704
Cordyceps_militaris_newGene_619	1067	4177	9.22672	32.2072	2.08219e-10	1.41905
gene-A9K55_009052	7211	4009	254.811	127.386	2.09384e-10	-1.39669
gene-A9K55_002656	1106	4321	20.5781	72.3286	2.19441e-10	1.41616
gene-A9K55_007119	88	433	2.18173	9.66706	2.20122e-10	1.74786
gene-A9K55_008948	17	145	1.07642	8.23704	2.27506e-10	2.53557
gene-A9K55_007369	4116	2280	84.2819	41.988	2.31878e-10	-1.40192
gene-A9K55_008355	29	196	0.589355	3.68243	2.42403e-10	2.20301
gene-A9K55_004696	9448	36092	297.567	1022.19	2.4595e-10	1.38382
gene-A9K55_008002	123	40	2.67652	0.773811	2.47387e-10	-2.1662
Cordyceps_militaris_newGene_1280	1640	6343	21.1635	73.5318	2.48232e-10	1.40165
gene-A9K55_003513	445	217	13.1933	5.77109	2.495e-10	-1.58522
gene-A9K55_001845	1241	4819	50.1458	175.082	2.57192e-10	1.40739
Cordyceps_militaris_newGene_787	48	272	0.445179	2.27188	2.65834e-10	1.95047
gene-A9K55_007339	1621	6258	37.6304	130.645	2.7093e-10	1.39899
gene-A9K55_001804	854	3341	8.30472	29.2112	2.7304e-10	1.4181
gene-A9K55_001056	410	1661	11.5575	42.1769	2.76292e-10	1.46836
gene-A9K55_006781	0	54	0	2.56753	2.87961e-10	8.51
gene-A9K55_003462	129	589	2.45885	10.141	2.91647e-10	1.64036
gene-A9K55_008436	24	175	0.795145	5.20119	3.00687e-10	2.31162
gene-A9K55_005265	28	191	1.14093	7.12892	3.10182e-10	2.21621
gene-A9K55_002871	15546	8769	196.21	99.5164	3.2676e-10	-1.37581
gene-A9K55_004228	502	250	8.05827	3.60021	3.3748e-10	-1.55496
gene-A9K55_007108	292	133	13.1411	5.35922	3.41698e-10	-1.6832
gene-A9K55_007269	21	160	1.0942	7.68009	3.41698e-10	2.37423
gene-A9K55_000279	508	254	15.4233	6.92479	3.55905e-10	-1.54921
gene-A9K55_002015	3787	2119	65.0257	32.7118	3.7642e-10	-1.38738
gene-A9K55_001622	12	121	0.172446	1.70249	3.91733e-10	2.77375
gene-A9K55_004654	600	2364	9.89987	35.1149	3.97371e-10	1.42827
gene-A9K55_008976	133	600	4.16378	16.9375	4.05063e-10	1.62303
Cordyceps_militaris_newGene_331	22	163	0.341081	2.29549	4.21604e-10	2.3342
gene-A9K55_001614	871	461	18.602	8.84407	4.22302e-10	-1.46738
gene-A9K55_000200	17674	10034	203.809	104.052	4.24344e-10	-1.36649
gene-A9K55_001282	500	1983	9.33605	33.3101	4.31165e-10	1.43773
gene-A9K55_007185	55	297	1.38473	6.82846	4.36069e-10	1.88125
Cordyceps_militaris_newGene_1044	7180	4061	83.5917	42.515	4.40771e-10	-1.37188
gene-A9K55_004050	0	53	0	1.23103	4.70294e-10	8.4831
gene-A9K55_005446	0	52	0	1.09796	4.70294e-10	8.4557
Cordyceps_militaris_newGene_468	0	52	0	3.27687	4.70294e-10	8.4557
gene-A9K55_008885	0	52	0	0.517916	4.70294e-10	8.4557
gene-A9K55_005768	1135	4350	47.1186	162.441	4.89804e-10	1.38848
gene-A9K55_009116	20912	11929	265.531	136.206	5.09867e-10	-1.35962
gene-A9K55_003920	17706	66411	336.216	1134	5.15861e-10	1.35741
gene-A9K55_004811	480	241	18.8786	8.50291	5.15949e-10	-1.54319
gene-A9K55_007172	17499	9981	332.276	170.421	5.18146e-10	-1.35977
gene-A9K55_002476	189	804	5.3605	20.5822	5.4076e-10	1.53853
gene-A9K55_002296	590	304	20.9634	9.70283	5.44726e-10	-1.50596
Cordyceps_militaris_newGene_329	74	369	1.04623	5.01398	5.5255e-10	1.76686
gene-A9K55_006273	110	507	3.83641	15.9966	5.85028e-10	1.65381
gene-A9K55_004113	3608	2040	86.256	43.858	6.03466e-10	-1.37233
gene-A9K55_000293	8	100	0.359035	4.50432	6.14691e-10	3.07805
Cordyceps_militaris_newGene_1101	85	409	1.55352	8.50664	6.17854e-10	1.7156
gene-A9K55_004342	713	2761	9.45733	32.9628	6.26889e-10	1.40332
gene-A9K55_003070	1960	1092	50.2005	25.1316	6.32792e-10	-1.39353
gene-A9K55_005716	2601	9785	40.5877	137.315	6.44469e-10	1.3617
gene-A9K55_007202	2885	1629	55.484	28.1703	6.69781e-10	-1.37427
gene-A9K55_007814	2126	1193	23.1778	11.6933	6.87893e-10	-1.3832
gene-A9K55_008204	705	2724	16.2177	56.3639	6.94539e-10	1.40013
Cordyceps_militaris_newGene_887	256	116	2.80761	1.38504	7.04419e-10	-1.69051
gene-A9K55_008863	6091	22737	70.4765	236.562	7.10476e-10	1.35051
gene-A9K55_005394	1877	7070	12.5777	42.6219	7.14079e-10	1.36347
gene-A9K55_000136	1036	3943	10.6057	36.3089	7.16581e-10	1.37841
gene-A9K55_002943	412	204	4.95068	2.2073	7.35283e-10	-1.56315
gene-A9K55_000643	0	51	0	0.794219	7.68402e-10	8.42777
gene-A9K55_006811	38	3	2.19223	0.146533	7.68402e-10	-4.14686
gene-A9K55_009133	1018	3866	23.05	78.7856	8.00739e-10	1.37525
Cordyceps_militaris_newGene_926	415	207	19.0667	8.56063	8.03382e-10	-1.55257
gene-A9K55_006911	27731	16002	312.875	162.348	8.09079e-10	-1.34301
gene-A9K55_006255	3118	1773	60.2964	30.8239	8.45447e-10	-1.36412
gene-A9K55_001138	2744	1557	55.5434	28.3347	8.54611e-10	-1.3672
gene-A9K55_001519	1741	6535	50.1187	169.229	8.63598e-10	1.35845
gene-A9K55_007937	96	449	4.04738	17.0134	8.67017e-10	1.67479
gene-A9K55_001615	9	103	0.15186	1.60155	8.94228e-10	2.95271
gene-A9K55_007243	21	156	0.312515	2.10314	8.94992e-10	2.33774
gene-A9K55_005196	1041	569	26.8491	13.1869	8.98963e-10	-1.421
gene-A9K55_006249	10876	6276	338.442	175.625	9.21584e-10	-1.34298
gene-A9K55_001079	3612	2064	128.942	66.248	9.36003e-10	-1.35706
Cordyceps_militaris_newGene_1454	13	121	0.161879	1.46495	9.40449e-10	2.65921
gene-A9K55_002088	152	59	6.20221	2.15112	9.62467e-10	-1.91239
gene-A9K55_001664	17810	10310	119.401	62.1542	9.68962e-10	-1.3384
gene-A9K55_005214	412	1618	7.58555	26.7822	9.70143e-10	1.4235
gene-A9K55_005180	66	332	1.47948	6.71648	1.02344e-09	1.77931
gene-A9K55_000492	106	483	1.77594	7.31013	1.02936e-09	1.63725
gene-A9K55_006490	101	31	5.54751	1.51489	1.05716e-09	-2.24834
gene-A9K55_008855	2576	1470	28.9347	14.8417	1.14014e-09	-1.359
gene-A9K55_008367	52861	30789	768.589	402.556	1.15461e-09	-1.32955
gene-A9K55_005443	4235	2438	94.933	49.1312	1.162e-09	-1.34638
gene-A9K55_000963	36	213	0.739797	3.98555	1.162e-09	2.01196
gene-A9K55_008053	24	168	2.40126	15.6886	1.16829e-09	2.25278
gene-A9K55_006905	71	17	1.98928	0.432045	1.19138e-09	-2.60156
gene-A9K55_008672	139	605	1.82177	7.15891	1.19725e-09	1.57138
gene-A9K55_004552	6007	3474	47.1148	24.4991	1.19813e-09	-1.33978
gene-A9K55_008113	0	50	0	1.038	1.25523e-09	8.39928
gene-A9K55_008562	0	50	0	0.806546	1.25523e-09	8.39928
gene-A9K55_003253	28	183	0.671843	3.99107	1.35538e-09	2.15453
gene-A9K55_007326	96	440	4.1229	17.017	1.35882e-09	1.64559
Cordyceps_militaris_newGene_1061	6	86	0.251661	3.22162	1.37137e-09	3.26983
gene-A9K55_001781	112	38	6.8528	2.09365	1.37401e-09	-2.10487
gene-A9K55_008016	122	538	1.49205	5.96035	1.38554e-09	1.59016
gene-A9K55_008049	631	2400	28.8261	98.65	1.55751e-09	1.37741
gene-A9K55_001223	166	697	5.38003	20.3949	1.56774e-09	1.51963
Cordyceps_militaris_newGene_1600	391	197	24.1341	10.9401	1.60506e-09	-1.53803
gene-A9K55_008104	12346	7231	170.468	89.7737	1.68289e-09	-1.32153
gene-A9K55_002891	145	620	4.5232	17.4425	1.70902e-09	1.54578
gene-A9K55_004005	158	669	2.46406	9.38219	1.72733e-09	1.53171
Cordyceps_militaris_newGene_283	40	226	0.525109	2.5978	1.75998e-09	1.94578
gene-A9K55_006421	153	649	5.79102	22.1145	1.85039e-09	1.53429
gene-A9K55_000396	504	264	28.9815	13.6344	1.8572e-09	-1.48213
gene-A9K55_003877	365	182	5.01307	2.24688	1.86634e-09	-1.55295
gene-A9K55_007719	1694	965	35.461	18.1491	1.87766e-09	-1.36147
gene-A9K55_000595	24706	14541	246.235	130.314	1.88039e-09	-1.31449
gene-A9K55_002896	68	332	1.87061	8.26408	2.00473e-09	1.7363
gene-A9K55_008246	1859	6832	13.6164	45.0028	2.02035e-09	1.32797
gene-A9K55_000663	418	214	8.61084	3.96214	2.05733e-09	-1.51501
gene-A9K55_002527	2220	1281	76.1164	39.4975	2.05863e-09	-1.34296
gene-A9K55_007853	0	49	0	2.84692	2.06384e-09	8.37022
gene-A9K55_000310	0	49	0	2.13043	2.06384e-09	8.37022
gene-A9K55_006555	0	49	0	0.874991	2.06384e-09	8.37022
gene-A9K55_004883	1835	1051	54.3452	27.985	2.06571e-09	-1.35366
gene-A9K55_001392	1638	6026	26.8353	88.8221	2.074e-09	1.32944
Cordyceps_militaris_newGene_1332	31	190	0.901183	4.96555	2.07434e-09	2.0623
gene-A9K55_001211	382	194	12.4823	5.68978	2.12386e-09	-1.52656
gene-A9K55_003879	10137	5966	172.673	91.3715	2.12969e-09	-1.31454
gene-A9K55_008184	8026	4718	255.855	135.237	2.14691e-09	-1.31625
gene-A9K55_005070	900	3346	15.0725	50.4246	2.19377e-09	1.34457
gene-A9K55_004095	2692	1563	88.2227	46.0533	2.21941e-09	-1.33405
Cordyceps_militaris_newGene_914	67	15	3.71744	0.734285	2.23715e-09	-2.69693
gene-A9K55_006945	6307	3706	185.207	97.8428	2.27421e-09	-1.31682
gene-A9K55_004111	1346	4955	10.4467	34.5827	2.29713e-09	1.33037
gene-A9K55_003701	8	95	0.281538	2.99605	2.31513e-09	3.00416
gene-A9K55_009287	10445	6162	264.937	140.542	2.33137e-09	-1.31109
gene-A9K55_009239	2311	1340	39.0469	20.3581	2.39623e-09	-1.33596
gene-A9K55_005507	244	974	19.6415	70.734	2.42613e-09	1.44689
gene-A9K55_008402	76257	45261	4704.03	2510.62	2.4973e-09	-1.30237
gene-A9K55_007760	2392	1390	51.4045	26.8567	2.53632e-09	-1.33281
gene-A9K55_003926	37	215	3.062	16.3824	2.56931e-09	1.98602
gene-A9K55_002806	21093	12508	277.992	148.232	2.59264e-09	-1.30367
Cordyceps_militaris_newGene_1148	167	69	3.92963	1.29861	2.66981e-09	-1.82272
gene-A9K55_005465	464	243	20.2155	9.50766	2.68104e-09	-1.48237
Cordyceps_militaris_newGene_918	220	100	7.72193	3.05903	2.68104e-09	-1.6858
gene-A9K55_007162	32	0	1.83679	0	2.88478e-09	-8.30548
gene-A9K55_004821	14	120	0.355793	2.85426	2.89126e-09	2.54113
gene-A9K55_001093	315	1226	39.4687	138.424	2.92326e-09	1.41048
gene-A9K55_000308	27	172	1.28899	7.43686	2.92429e-09	2.11744
gene-A9K55_002248	3076	1803	105.818	55.7765	2.94472e-09	-1.32035
gene-A9K55_005509	487	258	21.3864	10.1841	3.00657e-09	-1.46579
gene-A9K55_000919	7258	4301	63.3712	33.7686	3.06788e-09	-1.30464
gene-A9K55_001647	532	284	13.2611	6.35377	3.06788e-09	-1.45482
gene-A9K55_007012	34585	20632	1360.56	729.849	3.1882e-09	-1.29502
gene-A9K55_005282	3751	2210	183.563	97.2414	3.20008e-09	-1.31294
gene-A9K55_001717	307	1193	11.073	38.6734	3.20761e-09	1.40822
gene-A9K55_004754	8	94	0.360859	3.82242	3.22666e-09	2.98892
gene-A9K55_003130	872	488	19.1274	9.62996	3.25334e-09	-1.38694
gene-A9K55_004366	1097	4018	9.74002	32.0821	3.32134e-09	1.32307
gene-A9K55_002861	0	48	0	2.82402	3.36908e-09	8.34057
gene-A9K55_007572	0	48	0	3.20169	3.36908e-09	8.34057
gene-A9K55_006921	10442	6218	230.144	123.219	3.41225e-09	-1.29762
gene-A9K55_005042	642	351	22.8291	11.2132	3.48619e-09	-1.42049
gene-A9K55_003215	83	384	1.12898	4.71251	3.59165e-09	1.65895
gene-A9K55_006552	13635	8147	220.375	118.396	3.74208e-09	-1.29273
gene-A9K55_001732	363	1389	6.75907	23.2862	3.80167e-09	1.38599
gene-A9K55_000490	242	114	3.68592	1.5597	4.05818e-09	-1.63447
gene-A9K55_002984	213	849	3.1492	11.3204	4.15054e-09	1.44471
gene-A9K55_004128	4532	2694	47.1502	25.199	4.16227e-09	-1.30012
gene-A9K55_001033	134	52	8.32761	2.86761	4.31343e-09	-1.91239
gene-A9K55_006028	3705	2200	52.0513	27.7909	4.42316e-09	-1.30168
gene-A9K55_001442	837	471	29.1751	14.7372	4.56234e-09	-1.37899
gene-A9K55_005211	1128	646	25.8432	13.3084	4.68123e-09	-1.35373
gene-A9K55_002935	1961	1152	154.872	81.7759	4.74734e-09	-1.31711
gene-A9K55_007695	1787	1044	58.0329	30.46	4.79851e-09	-1.32506
gene-A9K55_006932	31	0	0.887813	0	4.91674e-09	-8.25983
gene-A9K55_002932	6101	3653	270.644	145.686	4.95308e-09	-1.2897
gene-A9K55_008306	92	413	5.43656	22.1215	5.15732e-09	1.6156
gene-A9K55_006759	0	47	0	2.16615	5.59384e-09	8.31029
gene-A9K55_002228	547	299	22.8962	11.2389	5.68782e-09	-1.42071
gene-A9K55_003204	548	2031	13.4281	44.793	5.73445e-09	1.34001
gene-A9K55_001163	289	1111	4.97488	17.208	5.79094e-09	1.39264
gene-A9K55_000567	527	287	25.8862	12.6899	5.92709e-09	-1.42605
gene-A9K55_000475	371	193	8.43073	3.94406	6.22209e-09	-1.49187
gene-A9K55_001031	69	18	10.0567	2.31478	6.31834e-09	-2.47863
Cordyceps_militaris_newGene_1588	8	92	0.107805	1.13692	6.34821e-09	2.95794
gene-A9K55_003397	216	101	8.40181	3.53963	6.44275e-09	-1.645
gene-A9K55_002252	11525	6975	103.132	56.1213	6.51887e-09	-1.27425
gene-A9K55_008033	5016	3019	43.032	23.2932	6.59278e-09	-1.28219
gene-A9K55_002367	193	768	16.3474	58.4876	6.78569e-09	1.44226
gene-A9K55_009123	909	3286	13.5085	43.9324	6.78569e-09	1.30412
gene-A9K55_008315	352	182	2.89551	1.34016	6.79123e-09	-1.50064
gene-A9K55_008921	1217	4369	11.79	38.0645	6.90297e-09	1.29413
gene-A9K55_001254	293	147	8.57537	3.85603	6.90982e-09	-1.5439
gene-A9K55_002398	4443	2674	174.75	94.5869	6.92347e-09	-1.28226
gene-A9K55_007014	19986	12148	372.055	203.353	7.17833e-09	-1.26803
gene-A9K55_008990	640	2342	12.7132	41.8829	7.21376e-09	1.32169
gene-A9K55_003039	108	465	3.28509	12.7621	7.34685e-09	1.55554
gene-A9K55_005706	448	1665	11.0354	36.8995	7.46928e-09	1.34399
gene-A9K55_001816	45	235	1.35865	6.48366	7.46991e-09	1.83256
gene-A9K55_005487	175	701	4.88114	17.6534	7.5632e-09	1.45176
gene-A9K55_008441	493	1821	12.8812	42.8346	7.60662e-09	1.33512
gene-A9K55_009173	40061	24431	767.72	421.006	7.77931e-09	-1.26325
gene-A9K55_005793	555	2038	6.87646	22.7368	7.79787e-09	1.32667
Cordyceps_militaris_newGene_1691	235	113	4.9671	2.1486	7.9991e-09	-1.60483
gene-A9K55_007550	52	261	0.808908	3.6976	8.15251e-09	1.77571
gene-A9K55_004953	543	1994	7.6348	25.22	8.25908e-09	1.32671
gene-A9K55_003757	6	80	0.120796	1.54748	8.41926e-09	3.16568
gene-A9K55_008623	1378	809	16.1766	8.53789	8.44856e-09	-1.31797
Cordyceps_militaris_newGene_731	909	523	32.5977	16.8667	8.50128e-09	-1.34699
gene-A9K55_007004	1269	743	9.47603	4.98311	8.50128e-09	-1.32185
gene-A9K55_006894	14085	8589	216.244	118.578	8.50741e-09	-1.26335
gene-A9K55_000130	10164	6190	176.002	96.3853	8.5414e-09	-1.2652
Cordyceps_militaris_newGene_709	7	84	0.268852	2.91042	8.69785e-09	3.01698
gene-A9K55_002777	7797	4744	117.451	64.2564	8.74003e-09	-1.26656
gene-A9K55_001429	2667	1603	19.8869	10.7437	8.86178e-09	-1.28413
gene-A9K55_000348	128	532	0.909718	3.42446	8.88928e-09	1.50477
gene-A9K55_001858	360	1347	16.4959	55.6199	9.0819e-09	1.35367
gene-A9K55_005852	0	45	0	1.55913	9.16716e-09	8.24775
gene-A9K55_006248	0	45	0	1.16991	9.16716e-09	8.24775
gene-A9K55_001396	18433	64478	347.491	1093.04	9.30387e-09	1.25674
gene-A9K55_004603	11484	7014	213.772	117.406	9.34067e-09	-1.26107
gene-A9K55_001762	879	3154	7.52301	24.2921	9.36771e-09	1.29338
Cordyceps_militaris_newGene_770	15093	9229	75.9106	41.7401	9.36892e-09	-1.25939
gene-A9K55_002384	215	839	2.74923	9.68459	9.44723e-09	1.41414
Cordyceps_militaris_newGene_856	129	533	1.63735	6.07683	9.96705e-09	1.49626
gene-A9K55_001154	124	48	8.57535	2.95891	1.01875e-08	-1.91572
gene-A9K55_008564	9585	5862	587.778	323.228	1.02006e-08	-1.25913
gene-A9K55_009318	26582	16317	274.649	151.592	1.03183e-08	-1.25383
gene-A9K55_000523	2814	1700	64.3228	34.93	1.03793e-08	-1.27678
gene-A9K55_008149	2005	1203	49.0547	26.4654	1.05402e-08	-1.28663
Cordyceps_militaris_newGene_1492	166	73	8.98771	3.51872	1.12592e-08	-1.73293
gene-A9K55_008780	242	928	16.2561	56.1187	1.13329e-08	1.38898
gene-A9K55_003495	15553	9558	411.512	227.406	1.14131e-08	-1.25217
Cordyceps_militaris_newGene_1536	151	609	5.12594	18.6725	1.14912e-08	1.46151
gene-A9K55_004034	6765	4141	192.674	106.06	1.15285e-08	-1.25785
gene-A9K55_001107	3	63	0.080815	2.28914	1.20223e-08	3.79796
gene-A9K55_006579	91	397	2.54344	10.0231	1.20223e-08	1.57436
gene-A9K55_000470	406	219	7.66504	3.71625	1.22284e-08	-1.4397
gene-A9K55_005278	755	2702	12.0514	38.7896	1.22874e-08	1.2896
gene-A9K55_001947	8	86	0.498284	5.4334	1.24302e-08	2.8608
gene-A9K55_005320	496	275	14.356	7.14168	1.29279e-08	-1.40019
Cordyceps_militaris_newGene_271	2646	1606	76.8746	40.6068	1.3029e-08	-1.27003
gene-A9K55_002918	1137	670	36.4412	19.3222	1.33967e-08	-1.31258
gene-A9K55_003972	1213	717	12.02	6.38343	1.35142e-08	-1.30812
gene-A9K55_003050	826	2939	19.374	62.0351	1.39543e-08	1.28124
gene-A9K55_000522	223	856	6.22583	21.4943	1.40753e-08	1.39039
gene-A9K55_001213	4	67	0.093499	1.39596	1.40753e-08	3.48338
gene-A9K55_007481	129	52	9.42864	3.42722	1.43044e-08	-1.85757
gene-A9K55_001207	30	0	1.19962	0	1.43044e-08	-8.21268
gene-A9K55_003222	6363	3915	84.4949	46.7506	1.43762e-08	-1.25043
gene-A9K55_007240	11901	7351	254.233	141.208	1.45032e-08	-1.24482
gene-A9K55_008505	54	263	1.11359	4.92366	1.46766e-08	1.73237
gene-A9K55_003786	1937	6772	106.262	334.099	1.47397e-08	1.25595
gene-A9K55_008987	0	44	0	0.80102	1.51212e-08	8.21544
Cordyceps_militaris_newGene_1575	0	44	0	0.914527	1.51212e-08	8.21544
gene-A9K55_005314	184	719	0.599718	2.10706	1.52803e-08	1.41602
gene-A9K55_002641	171	674	8.09797	28.828	1.53036e-08	1.42845
gene-A9K55_004238	240	914	3.15001	10.8132	1.53306e-08	1.37902
gene-A9K55_004288	39692	24631	851.423	475.11	1.54701e-08	-1.23814
gene-A9K55_004839	243	121	6.24916	2.7993	1.55854e-08	-1.55455
gene-A9K55_006883	4255	2614	72.1185	39.8418	1.57208e-08	-1.25262
gene-A9K55_001943	9	92	0.352693	3.59671	1.66755e-08	2.79002
gene-A9K55_005850	900	528	23.094	12.1718	1.67477e-08	-1.31891
gene-A9K55_003779	1068	3757	49.4483	156.502	1.69748e-08	1.26482
gene-A9K55_007480	426	233	23.202	11.3869	1.69978e-08	-1.41972
gene-A9K55_005904	492	274	7.50963	3.75759	1.75593e-08	-1.39377
gene-A9K55_002000	611	348	96.457	49.4232	1.75699e-08	-1.36148
gene-A9K55_000556	2389	1459	39.529	21.6979	1.78204e-08	-1.26111
gene-A9K55_008435	201	777	7.03173	24.4374	1.78848e-08	1.4005
gene-A9K55_005621	47	238	1.95433	9.00134	1.81011e-08	1.78825
gene-A9K55_003941	8526	5288	323.18	180.248	1.81369e-08	-1.23889
gene-A9K55_002200	70	320	1.68536	6.97083	1.82237e-08	1.64146
gene-A9K55_003233	758	440	40.0753	20.9257	1.83556e-08	-1.33417
gene-A9K55_008511	362	1330	6.06525	20.0386	1.86471e-08	1.32735
gene-A9K55_009039	718	416	13.1691	6.8552	1.91281e-08	-1.33686
gene-A9K55_006391	36	195	0.72702	3.57368	1.9317e-08	1.88468
gene-A9K55_007306	169	77	2.61	1.06038	1.94354e-08	-1.68195
gene-A9K55_005423	119	489	12.2686	45.3766	1.99525e-08	1.48831
gene-A9K55_009169	1987	6890	154.559	482.02	2.0035e-08	1.2441
gene-A9K55_001974	2582	1585	164.107	90.5766	2.04189e-08	-1.2537
gene-A9K55_008136	2504	1537	94.5651	52.1921	2.08323e-08	-1.2538
gene-A9K55_002938	472	263	8.47672	4.24937	2.08385e-08	-1.39299
gene-A9K55_006209	83	361	2.27073	8.85818	2.30743e-08	1.56988
gene-A9K55_000390	9	91	0.19842	1.80799	2.31393e-08	2.77428
gene-A9K55_003430	3933	2438	123.862	69.0232	2.31416e-08	-1.23965
gene-A9K55_008183	2941	1816	86.3527	47.9552	2.34323e-08	-1.24524
gene-A9K55_007483	631	364	35.1591	18.2269	2.43023e-08	-1.34311
gene-A9K55_005735	86	371	2.13103	8.26241	2.444e-08	1.55812
gene-A9K55_001495	7216	4505	124.949	70.1471	2.44442e-08	-1.22941
gene-A9K55_004922	6	77	0.116574	1.35083	2.49806e-08	3.11064
gene-A9K55_005242	0	43	0	0.947426	2.49857e-08	8.18239
gene-A9K55_008310	0	43	0	2.498	2.49857e-08	8.18239
Cordyceps_militaris_newGene_846	0	43	0	0.996862	2.49857e-08	8.18239
gene-A9K55_002488	25	154	0.320869	1.81982	2.5138e-08	2.06871
gene-A9K55_006896	26504	16650	2093.17	1182.42	2.56363e-08	-1.22045
Cordyceps_militaris_newGene_1448	103	431	0.651916	2.47173	2.6352e-08	1.51435
gene-A9K55_005340	4003	2492	226.801	126.956	2.70178e-08	-1.2335
gene-A9K55_007327	275	1017	5.8997	19.6497	2.87424e-08	1.33673
gene-A9K55_004068	3675	2289	74.3789	41.6627	2.87794e-08	-1.23274
gene-A9K55_001333	42	213	1.62978	7.50312	2.9218e-08	1.79015
gene-A9K55_003297	94	398	6.6215	25.3623	2.92311e-08	1.53125
gene-A9K55_003477	1420	864	56.4857	30.888	2.94432e-08	-1.26641
gene-A9K55_006606	5025	3145	110.512	62.1872	3.0192e-08	-1.22579
gene-A9K55_002350	1200	4148	41.2834	128.316	3.0555e-08	1.23954
Cordyceps_militaris_newGene_1599	83	28	2.9912	0.960395	3.12259e-08	-2.11158
gene-A9K55_006329	4958	3108	143.178	80.6856	3.22848e-08	-1.2235
gene-A9K55_008444	3460	2162	223.986	125.882	3.36177e-08	-1.22812
gene-A9K55_008670	107050	67830	9964.37	5677.41	3.40744e-08	-1.20806
gene-A9K55_007266	429	240	21.5009	10.7929	3.44993e-08	-1.38716
gene-A9K55_007759	5916	3721	221.851	125.466	3.4566e-08	-1.21867
gene-A9K55_002121	371	204	28.188	13.9396	3.47442e-08	-1.41196
gene-A9K55_006612	3012	1882	92.6065	52.019	3.63455e-08	-1.22816
gene-A9K55_000086	144	565	2.14416	7.5877	3.64943e-08	1.42178
gene-A9K55_008964	678	2373	12.9166	40.6616	3.65211e-08	1.25746
gene-A9K55_005096	4572	2874	97.6623	55.1952	3.7071e-08	-1.21949
gene-A9K55_009067	267	984	10.7155	35.6113	3.77153e-08	1.33172
gene-A9K55_000087	7820	4940	187.824	106.695	3.78176e-08	-1.2124
gene-A9K55_006020	174	668	3.8798	13.4636	3.88764e-08	1.39047
Cordyceps_militaris_newGene_383	69	20	1.06648	0.274977	3.90026e-08	-2.32781
gene-A9K55_004875	573	333	33.14	17.3051	3.93509e-08	-1.33239
gene-A9K55_009156	18	124	1.20832	7.54458	3.95891e-08	2.22812
gene-A9K55_003083	424	1511	2.88705	9.25552	4.19922e-08	1.2834
gene-A9K55_008445	929	560	43.9812	23.8293	4.32351e-08	-1.27979
gene-A9K55_007513	3289	2068	52.7363	29.8213	4.38118e-08	-1.21912
Cordyceps_militaris_newGene_1370	268	141	3.5238	1.66888	4.41951e-08	-1.47533
gene-A9K55_005901	920	3168	8.8127	27.2902	4.42009e-08	1.23401
gene-A9K55_001888	621	2169	13.496	42.4353	4.49054e-08	1.25446
gene-A9K55_009070	22112	74292	2649.61	8005.13	4.49634e-08	1.19861
gene-A9K55_002261	1248	765	17.5565	9.67102	4.5837e-08	-1.25569
Cordyceps_militaris_newGene_1433	5184	3281	98.3045	55.9556	4.5837e-08	-1.20966
gene-A9K55_000289	71	314	2.03657	8.17479	4.61171e-08	1.59373
gene-A9K55_000002	5452	3455	67.0736	38.2206	4.72828e-08	-1.20783
gene-A9K55_004804	3106	10488	26.5184	80.5207	4.76598e-08	1.20582
gene-A9K55_008169	5374	3407	88.2128	50.2974	4.82606e-08	-1.20723
gene-A9K55_004276	807	484	8.43969	4.5466	4.84861e-08	-1.28707
gene-A9K55_004974	481	1696	6.83641	21.6803	4.8716e-08	1.26808
gene-A9K55_000004	476	1675	6.92998	21.9558	5.00177e-08	1.26518
gene-A9K55_000798	1710	1062	34.4094	19.2124	5.028e-08	-1.23686
Cordyceps_militaris_newGene_1171	7	78	0.465546	4.68164	5.10989e-08	2.91026
gene-A9K55_005375	532	310	3.65919	1.91303	5.22243e-08	-1.32851
gene-A9K55_006170	843	2895	6.83906	21.1183	5.31961e-08	1.23009
gene-A9K55_005916	20	129	0.502046	2.96823	5.31961e-08	2.13389
gene-A9K55_000188	11	94	0.277662	2.14502	5.32629e-08	2.53442
gene-A9K55_004836	172	653	7.1313	24.451	5.38583e-08	1.37438
Cordyceps_militaris_newGene_48	29	165	0.282507	1.36468	5.38939e-08	1.95483
gene-A9K55_001843	20479	13108	416.163	239.535	5.39628e-08	-1.19346
gene-A9K55_006854	314	1130	4.05975	13.1343	5.41163e-08	1.29744
gene-A9K55_000807	41	6	0.842541	0.109333	5.43679e-08	-3.29064
gene-A9K55_006915	615	363	22.8956	12.1262	5.44974e-08	-1.31003
gene-A9K55_005064	58	266	1.34648	5.55791	5.45056e-08	1.64582
gene-A9K55_005367	832	502	15.502	8.40301	5.46484e-08	-1.27841
gene-A9K55_003703	448	256	6.07962	3.12062	5.5089e-08	-1.35661
gene-A9K55_005574	1927	6511	64.1772	195.005	5.51146e-08	1.20671
gene-A9K55_006998	928	3173	14.0732	43.2843	5.69914e-08	1.22379
Cordyceps_militaris_newGene_1097	350	194	2.86639	1.4112	5.8093e-08	-1.40038
gene-A9K55_000526	110	443	7.83409	28.3921	5.95088e-08	1.45919
Cordyceps_militaris_newGene_1368	352	196	7.41071	3.69638	5.95377e-08	-1.39381
gene-A9K55_007116	11081	7102	258.415	148.938	6.1075e-08	-1.19154
gene-A9K55_001790	1257	4262	172.309	525.649	6.15127e-08	1.21171
gene-A9K55_002919	11967	7674	208.971	120.498	6.15419e-08	-1.19076
gene-A9K55_008875	58	265	1.42116	5.85247	6.2823e-08	1.64039
gene-A9K55_000203	533	312	24.7993	13.0217	6.34244e-08	-1.32195
gene-A9K55_004428	54	251	2.21277	9.29823	6.48768e-08	1.66503
gene-A9K55_000538	13671	8797	442.592	256.109	6.89711e-08	-1.18579
gene-A9K55_001827	0	41	0	1.60157	6.89711e-08	8.11392
gene-A9K55_007433	0	41	0	0.980866	6.89711e-08	8.11392
Cordyceps_militaris_newGene_1461	307	1100	6.73024	21.7354	7.05521e-08	1.29114
gene-A9K55_000675	12583	8102	642.996	372.274	7.14328e-08	-1.18488
gene-A9K55_001937	9592	6174	167.779	97.1096	7.37502e-08	-1.18537
gene-A9K55_002812	352	1246	7.12922	22.712	7.47808e-08	1.27364
Cordyceps_militaris_newGene_189	53	13	1.18255	0.248858	7.48582e-08	-2.56362
gene-A9K55_008100	187	698	4.49798	15.0949	8.05287e-08	1.34995
gene-A9K55_005460	38	192	0.620389	2.8159	8.40818e-08	1.78454
gene-A9K55_004402	3538	2268	82.5059	47.5441	8.6994e-08	-1.19123
gene-A9K55_008787	59	266	1.57726	6.39318	8.81236e-08	1.6212
gene-A9K55_001635	72	310	1.32448	5.13281	8.96558e-08	1.55509
gene-A9K55_000088	29	159	0.932049	4.62517	9.25394e-08	1.90144
gene-A9K55_002029	6646	4295	93.6163	54.404	9.35214e-08	-1.17957
gene-A9K55_008880	310	1102	5.43285	17.4128	9.36689e-08	1.27974
gene-A9K55_001975	5173	3337	494.675	286.957	9.40808e-08	-1.18218
gene-A9K55_003774	3990	2568	59.504	34.4329	9.54612e-08	-1.18546
gene-A9K55_001462	3	58	0.209483	4.5657	9.78784e-08	3.67895
gene-A9K55_005318	32333	21049	664.829	389.199	9.98366e-08	-1.16902
gene-A9K55_000659	4710	3041	75.6586	43.9134	1.00521e-07	-1.18091
gene-A9K55_004108	1982	6588	21.4554	64.1278	1.01764e-07	1.18307
gene-A9K55_008939	15	108	0.333784	2.26695	1.05807e-07	2.29049
gene-A9K55_002302	45	9	0.734303	0.132868	1.06334e-07	-2.85133
Cordyceps_militaris_newGene_185	47	10	1.19183	0.229394	1.10526e-07	-2.76427
gene-A9K55_009315	1920	1226	67.8244	38.9497	1.13412e-07	-1.19682
gene-A9K55_004153	20	126	0.320948	1.88249	1.13485e-07	2.09998
gene-A9K55_004480	0	40	0	3.74919	1.15695e-07	8.07842
gene-A9K55_003450	0	40	0	0.990807	1.15695e-07	8.07842
Cordyceps_militaris_newGene_77	0	40	0	1.08902	1.15695e-07	8.07842
gene-A9K55_000079	0	40	0	0.88608	1.15695e-07	8.07842
gene-A9K55_006005	8239	5365	95.7462	56.0616	1.18001e-07	-1.16864
gene-A9K55_005540	157183	102909	6351.35	3739.24	1.18323e-07	-1.16084
gene-A9K55_007429	25	146	0.858043	4.57122	1.21566e-07	1.99182
gene-A9K55_003476	60	265	1.14264	4.52458	1.22106e-07	1.59156
gene-A9K55_005693	60	265	2.8404	11.4311	1.22106e-07	1.59156
Cordyceps_militaris_newGene_1063	91	371	2.03982	7.53029	1.22334e-07	1.47668
gene-A9K55_008373	3896	2524	62.2927	36.2844	1.228e-07	-1.176
gene-A9K55_006429	4137	2682	94.148	54.8872	1.228e-07	-1.175
gene-A9K55_008419	124	54	9.20614	3.5715	1.24075e-07	-1.74629
gene-A9K55_008938	354	1236	20.0352	62.9225	1.25712e-07	1.25385
gene-A9K55_009142	1665	1060	63.5654	36.3809	1.25974e-07	-1.20111
gene-A9K55_008360	3332	2156	85.9593	50.0114	1.26246e-07	-1.17774
gene-A9K55_006322	102	405	14.8491	53.3675	1.28695e-07	1.43868
gene-A9K55_008852	467	275	15.6821	8.28631	1.28746e-07	-1.31329
Cordyceps_militaris_newGene_671	73	309	0.680503	2.59236	1.3444e-07	1.53056
gene-A9K55_001577	2781	1798	89.1856	51.8541	1.35515e-07	-1.17891
gene-A9K55_008324	178	89	6.52577	2.91988	1.35842e-07	-1.54818
gene-A9K55_008849	8	78	0.210276	1.85594	1.39893e-07	2.7202
gene-A9K55_005045	3668	12023	49.0233	144.49	1.40102e-07	1.16294
gene-A9K55_003667	1028	645	20.329	11.4686	1.41309e-07	-1.22205
gene-A9K55_000287	403	1389	10.7682	33.3663	1.51259e-07	1.23522
Cordyceps_militaris_newGene_804	48	224	0.958603	4.05156	1.55491e-07	1.67053
gene-A9K55_001135	169	626	2.16669	7.23543	1.55491e-07	1.33885
Cordyceps_militaris_newGene_1108	6	71	0.228863	2.46497	1.56909e-07	2.99384
gene-A9K55_007124	7990	5245	74.1719	43.7827	1.60055e-07	-1.157
gene-A9K55_008872	189	689	4.94365	16.2269	1.61237e-07	1.31589
Cordyceps_militaris_newGene_335	2033	1313	24.9494	13.4012	1.62552e-07	-1.18042
gene-A9K55_009131	42	201	0.949717	4.08891	1.66179e-07	1.70655
gene-A9K55_008358	6971	4577	46.0803	27.2081	1.66179e-07	-1.15671
gene-A9K55_004154	166	613	4.87378	16.2793	1.66694e-07	1.3344
gene-A9K55_005651	2005	6571	81.9659	241.535	1.70987e-07	1.1627
gene-A9K55_002173	129	491	9.51769	32.6248	1.72586e-07	1.37789
gene-A9K55_009034	363	1254	8.08126	25.1101	1.74576e-07	1.2385
gene-A9K55_004094	97	39	9.25557	3.30778	1.78763e-07	-1.8603
gene-A9K55_004646	121	463	3.59757	12.3941	1.81969e-07	1.38549
gene-A9K55_005616	640	2148	11.3323	34.2376	1.85233e-07	1.19695
gene-A9K55_006216	5101	3352	112.423	66.4343	1.87194e-07	-1.15549
Cordyceps_militaris_newGene_1512	5867	3861	171.162	101.268	1.89243e-07	-1.15339
Cordyceps_militaris_newGene_1233	0	39	0	0.938118	1.93226e-07	8.04203
gene-A9K55_007184	0	38	0	2.46798	1.93226e-07	8.0047
gene-A9K55_005079	2504	1632	118.622	69.5108	1.94001e-07	-1.16729
gene-A9K55_000689	633	389	12.6818	7.00494	2.00312e-07	-1.25188
gene-A9K55_001809	1240	792	31.3637	18.0151	2.06433e-07	-1.19638
gene-A9K55_007571	1201	3945	23.3485	68.9854	2.07366e-07	1.16595
gene-A9K55_008776	1252	801	66.5596	38.2929	2.08358e-07	-1.19398
gene-A9K55_008799	33	169	1.15234	5.39715	2.08358e-07	1.80356
Cordyceps_militaris_newGene_1069	286	160	10.9138	5.47461	2.08409e-07	-1.38688
gene-A9K55_007641	7746	5124	640.853	381.172	2.13465e-07	-1.14593
gene-A9K55_002655	5750	3797	461.11	273.77	2.15608e-07	-1.14844
gene-A9K55_001266	1476	4826	80.1024	235.588	2.15887e-07	1.15931
gene-A9K55_005463	43	205	2.02872	8.86041	2.201e-07	1.70109
gene-A9K55_000147	569	1908	16.1793	48.8502	2.2659e-07	1.19565
gene-A9K55_006074	6995	22560	117.237	340.005	2.287e-07	1.13959
gene-A9K55_007741	142	530	2.28783	7.68879	2.2932e-07	1.34971
gene-A9K55_005002	2474	1620	85.0983	50.1006	2.31189e-07	-1.16055
gene-A9K55_007003	946	600	44.8035	25.5491	2.36419e-07	-1.20644
gene-A9K55_007675	7378	4895	243.393	145.204	2.40317e-07	-1.14167
gene-A9K55_007825	5	62	0.249432	3.09433	2.41822e-07	3.05697
gene-A9K55_006546	1270	817	22.8976	13.2358	2.42912e-07	-1.18604
gene-A9K55_001162	297	1029	5.82211	18.1662	2.48081e-07	1.24266
gene-A9K55_002022	438	262	55.6169	29.8786	2.49661e-07	-1.29065
gene-A9K55_004518	1783	1164	44.0354	25.8415	2.66852e-07	-1.16488
gene-A9K55_006985	139	517	10.2871	34.6109	2.7066e-07	1.34467
gene-A9K55_004059	389	1321	2.00008	6.1182	2.71287e-07	1.21381
gene-A9K55_008075	69	288	3.64632	13.7701	2.74058e-07	1.51026
Cordyceps_militaris_newGene_314	982	3214	6.65573	19.599	2.74247e-07	1.16072
gene-A9K55_004903	470	1580	17.8082	53.8377	2.74818e-07	1.19925
gene-A9K55_001797	2548	1678	103.76	61.4381	2.78415e-07	-1.15232
Cordyceps_militaris_newGene_1272	27	147	1.05553	5.23824	2.82055e-07	1.89106
gene-A9K55_009058	1777	1162	56.3055	33.0817	2.83157e-07	-1.1625
gene-A9K55_002383	6766	4508	186.097	111.494	2.85819e-07	-1.13556
gene-A9K55_006521	7731	5157	68.069	40.8306	2.89464e-07	-1.13387
Cordyceps_militaris_newGene_828	715	449	20.7817	11.7152	2.91121e-07	-1.22072
gene-A9K55_005419	1253	809	55.1025	31.9745	2.9174e-07	-1.18079
gene-A9K55_001958	1705	1115	22.2095	13.0613	2.94274e-07	-1.16239
gene-A9K55_000187	365	1241	23.157	70.9127	2.94338e-07	1.21554
gene-A9K55_005209	358	1220	6.58246	20.1914	2.9973e-07	1.21885
gene-A9K55_000455	1217	786	22.978	13.3351	3.0228e-07	-1.18034
gene-A9K55_006143	35973	24135	1476.46	890.76	3.0228e-07	-1.12555
gene-A9K55_004064	38	184	2.36851	10.4374	3.0372e-07	1.72318
gene-A9K55_002368	339	1155	32.0358	98.3554	3.05661e-07	1.21852
gene-A9K55_002633	3352	2223	47.2113	28.1608	3.06706e-07	-1.14223
gene-A9K55_000568	35	175	0.419895	1.88559	3.06706e-07	1.76921
gene-A9K55_008055	0	37	0	3.44296	3.22568e-07	7.96638
gene-A9K55_001945	0	37	0	2.74836	3.22568e-07	7.96638
Cordyceps_militaris_newGene_1269	0	37	0	1.50648	3.22568e-07	7.96638
gene-A9K55_008698	282	971	6.9478	21.517	3.22753e-07	1.23371
gene-A9K55_003760	1132	730	20.5174	11.8984	3.22921e-07	-1.18251
gene-A9K55_008667	393	1326	10.3026	31.3084	3.36696e-07	1.2045
gene-A9K55_008749	913	584	32.787	18.8465	3.38472e-07	-1.19421
gene-A9K55_005897	4991	3334	123.882	74.3944	3.4023e-07	-1.13181
gene-A9K55_000517	3520	2343	98.896	59.1831	3.41788e-07	-1.13694
gene-A9K55_002909	7082	4744	62.7251	37.7831	3.42002e-07	-1.1278
Cordyceps_militaris_newGene_1175	88	35	2.56551	0.916604	3.42042e-07	-1.87547
Cordyceps_militaris_newGene_1662	88	35	3.32816	1.19261	3.42042e-07	-1.87547
gene-A9K55_001318	12024	8080	1377.45	832.316	3.49133e-07	-1.12324
gene-A9K55_001246	3081	2049	78.5223	46.9627	3.52602e-07	-1.13819
Cordyceps_militaris_newGene_1364	133	494	4.38587	14.6943	3.5574e-07	1.34265
gene-A9K55_005833	7739	5194	147.484	89.0053	3.58947e-07	-1.12505
gene-A9K55_002475	5884	3942	97.9769	59.0242	3.58947e-07	-1.12761
gene-A9K55_003997	279	159	7.35603	3.77267	3.58947e-07	-1.36018
Cordyceps_militaris_newGene_613	14	99	0.296118	1.93658	3.71615e-07	2.26398
gene-A9K55_005457	110	419	0.598178	2.05527	3.72714e-07	1.37886
gene-A9K55_005744	41	193	1.48123	6.32317	3.74004e-07	1.68268
gene-A9K55_007089	22141	14939	466.293	282.907	3.79987e-07	-1.1174
gene-A9K55_006116	457	1523	7.88203	23.6335	3.80254e-07	1.1867
gene-A9K55_000325	7589	5102	225.39	136.249	3.82564e-07	-1.12259
Cordyceps_militaris_newGene_398	292	999	3.42604	11.1154	4.01899e-07	1.22446
gene-A9K55_005434	377	1265	15.1149	45.5926	4.16023e-07	1.19651
gene-A9K55_007144	974	3149	14.5393	42.2876	4.2591e-07	1.14305
gene-A9K55_004408	10034	6776	199.62	121.212	4.28203e-07	-1.11614
gene-A9K55_003592	257	146	11.9356	6.10825	4.29874e-07	-1.36467
gene-A9K55_007137	3220	2158	27.7361	16.7181	4.54334e-07	-1.12708
Cordyceps_militaris_newGene_1400	93	39	2.32876	0.863162	4.55984e-07	-1.79961
gene-A9K55_007967	525	1731	17.7444	52.6812	4.62602e-07	1.17129
Cordyceps_militaris_newGene_1511	928	600	17.502	10.1783	4.64875e-07	-1.17873
gene-A9K55_008766	145	71	4.16238	1.83141	4.71933e-07	-1.57792
Cordyceps_militaris_newGene_723	49	13	1.47177	0.331094	4.72244e-07	-2.45063
gene-A9K55_007909	36	175	1.22656	5.38277	4.73825e-07	1.72868
gene-A9K55_003952	7501	5081	73.6278	44.8477	5.04757e-07	-1.11172
gene-A9K55_005250	7505	5084	194.133	118.258	5.05489e-07	-1.11163
gene-A9K55_001923	1761	1171	58.6384	35.0479	5.10864e-07	-1.13832
gene-A9K55_002105	94	364	2.9068	10.1784	5.18254e-07	1.40247
Cordyceps_militaris_newGene_1304	127	61	3.97851	1.8216	5.26748e-07	-1.60536
Cordyceps_militaris_newGene_435	228	788	4.30923	13.4164	5.41394e-07	1.23902
Cordyceps_militaris_newGene_1262	0	36	0	1.13656	5.41394e-07	7.92701
Cordyceps_militaris_newGene_342	0	36	0	1.57219	5.41394e-07	7.92701
gene-A9K55_000280	0	36	0	2.30334	5.41394e-07	7.92701
gene-A9K55_004814	10	83	0.116766	0.916599	5.44878e-07	2.49136
Cordyceps_militaris_newGene_998	121	448	0.957901	3.2001	5.50268e-07	1.33799
gene-A9K55_000505	809	2608	21.0078	60.9529	5.53339e-07	1.13887
gene-A9K55_007524	33	163	2.35728	10.4849	5.57628e-07	1.75145
gene-A9K55_008281	56	239	1.82745	7.10784	5.58054e-07	1.54203
gene-A9K55_002265	786	2535	15.7148	45.5997	5.58951e-07	1.13951
gene-A9K55_005670	8	73	1.52223	13.3979	5.59723e-07	2.62481
gene-A9K55_004039	249	852	4.34562	13.3902	5.611e-07	1.2246
gene-A9K55_001500	2961	9355	55.5112	157.724	5.61781e-07	1.10986
gene-A9K55_005931	482	299	22.504	12.5333	5.62212e-07	-1.23824
gene-A9K55_004232	4779	3237	37.2585	22.6964	5.63196e-07	-1.11178
gene-A9K55_004600	6336	4302	101.451	61.9381	5.66706e-07	-1.10831
gene-A9K55_002958	64	266	1.3632	5.12669	5.66706e-07	1.50403
gene-A9K55_002068	295	997	4.60209	14.0236	5.67397e-07	1.20683
gene-A9K55_001792	2306	7298	28.0427	79.8278	5.69168e-07	1.11231
gene-A9K55_005955	15283	10423	274.219	168.167	5.74883e-07	-1.10191
gene-A9K55_004916	90	350	1.37746	4.85672	5.75901e-07	1.40858
gene-A9K55_003138	6400	4348	259.587	158.594	5.75901e-07	-1.10746
gene-A9K55_003771	1310	4174	39.8073	114.078	5.7891e-07	1.12204
gene-A9K55_006876	5551	3769	118.101	72.0913	5.84858e-07	-1.1083
gene-A9K55_001373	792	2550	10.4446	30.258	5.85649e-07	1.13706
gene-A9K55_006390	15034	10264	181.392	111.366	5.96724e-07	-1.10039
gene-A9K55_002760	6798	4625	141.73	86.7005	5.96724e-07	-1.1054
gene-A9K55_007171	26	140	0.970449	4.69933	6.21617e-07	1.87499
gene-A9K55_007455	118	438	5.82609	19.5384	6.2179e-07	1.34163
gene-A9K55_000996	457	1501	8.96445	26.4969	6.22773e-07	1.16571
gene-A9K55_005582	943	615	34.0023	19.9361	6.24006e-07	-1.16625
gene-A9K55_007241	7006	4774	149.961	91.8954	6.26267e-07	-1.10314
gene-A9K55_004515	7905	5395	282.199	173.199	6.46139e-07	-1.10089
gene-A9K55_000528	4012	2726	106.698	65.1739	6.66217e-07	-1.10726
gene-A9K55_004307	22	126	0.571558	2.95522	6.66794e-07	1.96314
gene-A9K55_000389	57	243	2.13213	8.27178	6.81954e-07	1.54047
gene-A9K55_003362	163	85	4.77292	2.21829	6.99568e-07	-1.48748
gene-A9K55_007578	2017	1359	51.6631	31.2912	7.18308e-07	-1.11935
gene-A9K55_008553	7434	5087	300.35	184.838	7.19164e-07	-1.09707
gene-A9K55_007865	500	1627	22.7411	66.5722	7.49447e-07	1.15229
gene-A9K55_000676	1873	1262	21.9139	13.2706	7.60574e-07	-1.11932
gene-A9K55_001950	149	531	3.87555	12.4274	7.6621e-07	1.28305
gene-A9K55_006118	364	1204	8.65938	25.7666	7.77358e-07	1.17583
gene-A9K55_009054	106	396	4.67431	15.7594	7.90606e-07	1.35083
gene-A9K55_008090	1830	1234	31.6752	19.2067	7.95606e-07	-1.11818
gene-A9K55_005650	908	596	26.5754	15.6869	7.96406e-07	-1.15695
gene-A9K55_000193	348	1151	9.73294	28.9834	8.18881e-07	1.17573
gene-A9K55_000387	5960	4091	440.634	271.963	8.44576e-07	-1.0926
gene-A9K55_007520	6105	4192	124.055	76.6011	8.49731e-07	-1.09209
gene-A9K55_003107	8551	5891	201.22	124.656	8.90701e-07	-1.08733
gene-A9K55_004937	336	1112	16.9915	50.6017	8.90701e-07	1.17661
Cordyceps_militaris_newGene_970	11703	8075	106.777	67.652	8.97161e-07	-1.0851
gene-A9K55_003563	0	35	0	2.49317	9.07895e-07	7.88654
gene-A9K55_002469	53	227	2.33293	9.05967	9.17459e-07	1.54704
gene-A9K55_006723	19757	13662	1481.79	921.362	9.19132e-07	-1.08195
gene-A9K55_000828	9460	6529	159.314	98.8724	9.32489e-07	-1.08473
gene-A9K55_008052	1648	5161	47.8426	134.761	9.45035e-07	1.09712
gene-A9K55_008416	63	258	1.87552	6.98017	9.45172e-07	1.48269
gene-A9K55_002267	693	2214	26.1747	75.1903	9.48031e-07	1.12585
gene-A9K55_008385	37448	25964	479.013	298.645	9.73329e-07	-1.07814
gene-A9K55_000393	955	3016	16.5777	47.1109	9.81276e-07	1.10921
gene-A9K55_008262	1734	1175	84.8392	51.6846	9.8158e-07	-1.11111
Cordyceps_militaris_newGene_1011	227	771	3.0226	9.39253	9.87345e-07	1.2139
Cordyceps_militaris_newGene_53	24	129	1.08863	5.22522	9.87404e-07	1.87207
gene-A9K55_007751	24	129	0.711105	3.45081	9.87404e-07	1.87207
gene-A9K55_007414	5997	4138	83.2463	51.6461	1.01055e-06	-1.08505
gene-A9K55_008620	1062	707	42.2502	25.281	1.02063e-06	-1.1366
gene-A9K55_003438	2939	2014	74.5399	45.916	1.02437e-06	-1.09497
gene-A9K55_008392	27	140	1.32711	6.18691	1.0303e-06	1.82075
gene-A9K55_003034	2971	2037	20.3899	12.5665	1.03703e-06	-1.09421
gene-A9K55_008647	655	2089	6.44522	18.5049	1.06293e-06	1.12336
gene-A9K55_008377	516	1661	12.0791	34.9742	1.07114e-06	1.13669
gene-A9K55_001431	2692	1845	161.235	99.3772	1.07619e-06	-1.09476
gene-A9K55_002307	511	1645	8.45603	24.5058	1.08028e-06	1.13677
gene-A9K55_004450	1360	917	42.3022	25.6419	1.10037e-06	-1.11826
gene-A9K55_005757	1998	1363	74.0893	45.4612	1.10309e-06	-1.10146
gene-A9K55_002901	3836	11868	84.1718	234.225	1.10309e-06	1.07961
gene-A9K55_000816	4771	3295	186.95	116.124	1.10724e-06	-1.08375
gene-A9K55_008152	8	71	0.155783	1.25351	1.11742e-06	2.58481
gene-A9K55_002058	2047	1398	57.0363	35.0246	1.12567e-06	-1.09983
gene-A9K55_003901	4206	2903	86.4683	53.6696	1.12816e-06	-1.08463
gene-A9K55_000633	84468	58882	2597.61	1628.3	1.14595e-06	-1.07034
gene-A9K55_009005	1007	672	17.3425	10.4019	1.16452e-06	-1.13313
gene-A9K55_004699	4505	3115	62.5294	38.88	1.17391e-06	-1.08203
gene-A9K55_008154	9	77	0.42894	3.63998	1.19117e-06	2.5337
gene-A9K55_000588	2314	1587	103.534	63.8471	1.19818e-06	-1.09378
gene-A9K55_000813	4	54	0.201367	2.90785	1.21545e-06	3.17294
gene-A9K55_009000	3156	2176	156.637	97.1321	1.21882e-06	-1.08613
gene-A9K55_004082	1077	3370	23.4686	66.0897	1.23124e-06	1.09589
gene-A9K55_002569	655	2080	15.4481	44.1078	1.24087e-06	1.11713
gene-A9K55_004127	1851	1266	17.5542	10.7916	1.27173e-06	-1.09771
gene-A9K55_003523	9116	6348	324.337	203.085	1.27352e-06	-1.07185
gene-A9K55_006244	562	1790	9.83573	28.1898	1.30524e-06	1.12141
gene-A9K55_008622	29	4	0.581599	0.071289	1.37332e-06	-3.36019
gene-A9K55_000366	13	91	0.242916	1.65405	1.37552e-06	2.24872
gene-A9K55_005488	214	122	4.37876	2.23243	1.38266e-06	-1.35943
gene-A9K55_003405	368	229	9.40736	5.26494	1.40649e-06	-1.23359
gene-A9K55_003583	8359	5835	209.967	131.792	1.4067e-06	-1.06835
gene-A9K55_005676	2313	1594	17.7374	10.9889	1.41244e-06	-1.08681
Cordyceps_militaris_newGene_961	6	63	0.22025	2.04876	1.42097e-06	2.82175
Cordyceps_militaris_newGene_943	1141	3548	26.1605	73.1492	1.4712e-06	1.08687
gene-A9K55_002804	1452	4495	16.4668	45.8478	1.4934e-06	1.08046
gene-A9K55_002178	26	136	0.555722	2.60739	1.50166e-06	1.83321
gene-A9K55_005256	295	968	10.1929	30.1442	1.50882e-06	1.16425
gene-A9K55_002320	61	246	1.77558	6.43706	1.51959e-06	1.46048
Cordyceps_militaris_newGene_328	0	34	0	0.596882	1.52402e-06	7.8449
gene-A9K55_007082	796	529	31.8817	19.0705	1.53633e-06	-1.13905
Cordyceps_militaris_newGene_1348	41675	29283	892.121	563.684	1.53704e-06	-1.05888
gene-A9K55_008081	1017	686	75.6689	45.9028	1.57465e-06	-1.11764
gene-A9K55_005288	3225	2241	105.054	65.6436	1.57497e-06	-1.07487
gene-A9K55_006475	115	55	5.65066	2.42524	1.61827e-06	-1.61128
Cordyceps_militaris_newGene_1393	73	28	2.81979	0.944746	1.6196e-06	-1.92661
gene-A9K55_005220	22194	15607	1032.9	653.158	1.62798e-06	-1.05774
gene-A9K55_006810	1016	3156	23.4154	65.4536	1.64583e-06	1.08535
gene-A9K55_002056	653	430	11.803	6.99165	1.66323e-06	-1.15224
gene-A9K55_001047	1856	1280	28.3259	17.5552	1.67497e-06	-1.08573
gene-A9K55_004107	682	2141	18.2306	51.4529	1.68226e-06	1.10056
gene-A9K55_008225	109	396	7.70618	25.2024	1.73555e-06	1.3106
gene-A9K55_006338	425	1357	16.0424	46.0739	1.77692e-06	1.12493
gene-A9K55_005915	524	1659	13.4679	38.4001	1.77692e-06	1.11276
gene-A9K55_001525	3677	2569	67.9526	42.6886	1.79569e-06	-1.06705
gene-A9K55_008743	7	66	0.232652	2.27757	1.81089e-06	2.66975
gene-A9K55_004461	652	2046	25.4275	71.8141	1.83008e-06	1.09997
gene-A9K55_006944	3038	9276	109.966	301.916	1.83016e-06	1.06059
gene-A9K55_003981	959	2973	26.7953	74.7162	1.8351e-06	1.08247
Cordyceps_militaris_newGene_1116	23	124	0.370177	1.80584	1.84605e-06	1.87624
gene-A9K55_006234	642	2014	22.6856	63.972	1.87022e-06	1.09953
gene-A9K55_007016	1697	1172	44.4408	27.5887	1.87794e-06	-1.08369
gene-A9K55_005167	34	158	1.1634	4.87168	1.88058e-06	1.66361
gene-A9K55_004614	327	1059	7.45782	21.7162	1.91003e-06	1.14533
gene-A9K55_008945	11292	7966	205.789	130.547	1.92854e-06	-1.05313
gene-A9K55_008554	375	237	23.6466	13.4528	1.92925e-06	-1.21126
gene-A9K55_000984	156938	111107	12682.9	8074.24	1.93938e-06	-1.04801
gene-A9K55_003493	887	598	15.9035	9.64316	1.94928e-06	-1.11836
gene-A9K55_002831	549	1729	14.1584	40.1041	1.95398e-06	1.10515
gene-A9K55_008475	89	331	5.37824	18.0177	1.98723e-06	1.34419
gene-A9K55_001244	242	799	5.41555	16.0908	2.03742e-06	1.17308
gene-A9K55_007205	422	1344	7.1679	20.5449	2.03987e-06	1.12126
gene-A9K55_006799	764	2374	14.1322	39.529	2.04125e-06	1.08581
Cordyceps_militaris_newGene_391	66	25	1.04407	0.349589	2.06034e-06	-1.94398
gene-A9K55_000324	11975	8470	756.599	481.179	2.09131e-06	-1.04935
gene-A9K55_001606	603	1890	19.221	54.1584	2.10484e-06	1.09826
gene-A9K55_007543	737	2294	12.261	34.3526	2.11451e-06	1.08826
gene-A9K55_005411	3068	2150	59.1165	37.2495	2.13293e-06	-1.06268
Cordyceps_militaris_newGene_1403	37	168	1.33247	5.49404	2.17633e-06	1.63042
gene-A9K55_007139	515	337	9.08956	5.34138	2.20322e-06	-1.16124
gene-A9K55_002688	1045	3216	31.9213	88.4088	2.20371e-06	1.07192
gene-A9K55_002974	116	413	1.82003	5.87027	2.21131e-06	1.28151
gene-A9K55_007068	8	68	0.293777	2.25809	2.23275e-06	2.52266
gene-A9K55_005947	205	684	7.59515	22.7863	2.23355e-06	1.1882
gene-A9K55_008519	2923	2050	48.2802	30.449	2.23537e-06	-1.06154
gene-A9K55_004205	62	248	1.23072	4.441	2.36419e-06	1.44874
gene-A9K55_007904	8585	6089	148.416	94.6565	2.40432e-06	-1.04536
gene-A9K55_004490	228	751	3.72985	11.0824	2.46533e-06	1.16965
gene-A9K55_009180	519	340	10.7394	6.32733	2.46533e-06	-1.15962
gene-A9K55_004446	6202	4395	42.2005	26.8931	2.48167e-06	-1.04661
gene-A9K55_006809	5595	16873	47.3811	128.493	2.48947e-06	1.04272
gene-A9K55_000335	3028	2133	79.514	50.3591	2.5539e-06	-1.0552
gene-A9K55_004180	600	399	26.3676	15.7466	2.5643e-06	-1.13805
gene-A9K55_007485	0	33	0	0.193533	2.56508e-06	7.80202
gene-A9K55_003874	7	65	0.138021	1.20639	2.58312e-06	2.64778
gene-A9K55_007049	83	36	1.63498	0.63231	2.60366e-06	-1.7507
gene-A9K55_001108	679	2105	15.5754	43.4492	2.63253e-06	1.08245
gene-A9K55_003843	116	411	1.86218	5.93328	2.63253e-06	1.27451
gene-A9K55_004097	2552	1795	77.3217	48.9022	2.63253e-06	-1.05735
gene-A9K55_006782	206	683	8.95216	26.7855	2.64587e-06	1.17908
gene-A9K55_006545	129	450	0.559909	1.76563	2.66616e-06	1.25213
gene-A9K55_000026	4771	3384	210.733	134.411	2.72694e-06	-1.0453
gene-A9K55_005347	491	323	22.4317	13.2466	2.74467e-06	-1.15359
gene-A9K55_005279	4	52	0.14497	2.03547	2.74467e-06	3.11865
gene-A9K55_005741	4	52	0.062613	0.720985	2.74467e-06	3.11865
gene-A9K55_005865	135	467	2.77019	8.60208	2.76642e-06	1.24007
gene-A9K55_000052	841	2582	14.879	41.0852	2.8011e-06	1.06845
gene-A9K55_007511	7288	5189	370.61	237.263	2.80584e-06	-1.03981
Cordyceps_militaris_newGene_1468	3	48	0.060451	1.15636	2.87603e-06	3.4067
gene-A9K55_002733	26	132	0.808899	3.72429	2.88415e-06	1.79019
gene-A9K55_007316	1826	1280	26.7327	16.8465	2.88465e-06	-1.06222
gene-A9K55_004155	2258	6815	27.784	75.4201	2.93033e-06	1.04387
gene-A9K55_001035	1985	5998	12.115	32.9206	2.94376e-06	1.04554
gene-A9K55_005820	1541	1076	35.6985	22.3966	3.09084e-06	-1.06785
gene-A9K55_005976	4512	3211	108.128	69.1817	3.09599e-06	-1.04048
gene-A9K55_003056	550	366	27.5324	16.4595	3.16299e-06	-1.13704
Cordyceps_militaris_newGene_942	147	503	3.77698	11.6585	3.1957e-06	1.2244
gene-A9K55_000326	1041	3168	55.6196	152.274	3.20836e-06	1.05576
gene-A9K55_001828	234	763	2.88195	8.45168	3.21818e-06	1.15506
gene-A9K55_005173	629	1942	7.53287	20.9222	3.21936e-06	1.07652
gene-A9K55_002776	44796	32173	937.753	605.62	3.21936e-06	-1.02728
gene-A9K55_003252	95	345	2.01779	6.62407	3.22263e-06	1.30991
gene-A9K55_007387	143	489	3.48502	10.7821	3.37022e-06	1.22347
gene-A9K55_003691	117	409	3.92479	12.3649	3.43736e-06	1.2551
gene-A9K55_000688	320	203	5.82061	3.31403	3.48251e-06	-1.20576
gene-A9K55_001768	12089	8684	425.741	275.007	3.51689e-06	-1.02702
gene-A9K55_007555	994	3019	25.0204	68.3588	3.534e-06	1.05291
gene-A9K55_008248	5909	4233	90.7127	58.44	3.59836e-06	-1.03098
gene-A9K55_004576	7	64	0.204327	1.88118	3.69387e-06	2.62546
Cordyceps_militaris_newGene_526	7	64	0.192464	1.80432	3.69387e-06	2.62546
Cordyceps_militaris_newGene_1167	10	75	0.49407	3.43909	3.70546e-06	2.34541
gene-A9K55_002198	20	109	2.4384	12.2803	3.73423e-06	1.89115
gene-A9K55_008247	2021	1431	59.1734	37.6582	3.74211e-06	-1.04774
gene-A9K55_007415	436	286	42.8231	25.2854	3.7457e-06	-1.15767
gene-A9K55_002595	5	54	0.172371	2.05303	3.76874e-06	2.85817
Cordyceps_militaris_newGene_155	9	69	0.188125	1.22349	3.77559e-06	2.37576
gene-A9K55_002637	67	258	2.93279	10.2599	3.7849e-06	1.39402
gene-A9K55_002789	8330	5990	112.33	72.6376	3.81768e-06	-1.02551
gene-A9K55_008026	285	910	8.41712	24.2222	3.91114e-06	1.12486
Cordyceps_militaris_newGene_1110	658	2014	11.934	32.8432	4.01701e-06	1.06402
gene-A9K55_007918	625	1916	77.4712	213.782	4.01711e-06	1.06628
gene-A9K55_005334	170	97	3.04883	1.55587	4.04205e-06	-1.3579
gene-A9K55_008645	135	73	4.29776	2.08771	4.06178e-06	-1.43491
gene-A9K55_009045	75	280	2.34803	7.91684	4.12321e-06	1.34951
gene-A9K55_005816	1019	708	22.3086	13.9308	4.1925e-06	-1.07494
gene-A9K55_007062	1793	1271	38.841	24.7639	4.19999e-06	-1.04609
gene-A9K55_000607	11	78	0.144193	1.00925	4.23326e-06	2.2657
gene-A9K55_004644	1282	900	16.1997	10.2214	4.23396e-06	-1.06004
Cordyceps_militaris_newGene_617	35	159	0.280866	1.11958	4.30491e-06	1.631
gene-A9K55_002944	7955	5740	156.176	101.335	4.30853e-06	-1.02056
gene-A9K55_005913	0	32	0	0.828537	4.31134e-06	7.75783
gene-A9K55_005899	0	32	0	3.47356	4.31134e-06	7.75783
gene-A9K55_002298	0	32	0	0.787062	4.31134e-06	7.75783
Cordyceps_militaris_newGene_531	0	32	0	1.35713	4.31134e-06	7.75783
[truncated: 7,505 more rows]

## Sheet: NaCl-0_vs_NaCl-7.all
#ID	NaCl-0_Count	NaCl-7_Count	NaCl-0_FPKM	NaCl-7_FPKM	FDR	log2FC
gene-A9K55_002940	239175	31	27704.7	2.54688	2.91194292020617e-310	-13.7449
gene-A9K55_000038	80615	18	4886.18	0.78315	4.96226e-273	-12.9548
gene-A9K55_007820	61519	106	4333.36	5.36766	5.05728e-222	-10.0174
gene-A9K55_003478	20600	11	1422.2	0.508192	6.18773e-221	-11.6888
gene-A9K55_000037	13256	0	265.761	0	1.08762e-205	-17.1739
gene-A9K55_005344	42	64444	2.48396	2803.2	2.62652e-202	9.74158
gene-A9K55_000011	12187	0	593.681	0	3.26356e-202	-17.0526
Cordyceps_militaris_newGene_63	11291	6	185.271	0.064186	5.41648e-199	-11.6787
gene-A9K55_000271	18807	57	1083.23	2.35819	3.70938e-188	-9.20083
gene-A9K55_007103	7396	0	136.451	0	6.82142e-181	-16.3321
gene-A9K55_006839	6596	0	85.7327	0	4.99816e-176	-16.1669
gene-A9K55_000672	7785	16	71.5643	0.102383	5.18453e-174	-9.7509
gene-A9K55_006560	6016	3	908.904	0.267564	3.59856e-172	-11.7333
gene-A9K55_002205	15251	76	389.674	1.3841	4.16582e-172	-8.48444
gene-A9K55_008048	58	35816	3.25705	1472.78	8.6704e-170	8.42933
gene-A9K55_002286	7649	28	455.659	1.1748	2.61754e-164	-8.92426
gene-A9K55_002214	4718	10	126.758	0.174555	5.9455e-160	-9.69789
gene-A9K55_005077	36	20551	1.47758	608.842	5.12642e-157	8.31463
gene-A9K55_003117	5	10416	0.193058	362.851	6.28733e-153	10.1602
gene-A9K55_000418	94591	1191	396.351	3.60014	6.57854e-153	-7.15005
gene-A9K55_003833	20331	226	1682.15	13.4869	6.04912e-151	-7.32898
gene-A9K55_003990	7616	56	54.3037	0.28699	2.30534e-150	-7.92214
gene-A9K55_006984	85	25965	2.54058	561.474	1.47577e-145	7.41459
gene-A9K55_003989	8236	84	1455.25	10.6357	2.71561e-143	-7.45146
gene-A9K55_008619	21608	310	393.119	4.061	2.29714e-142	-6.9612
gene-A9K55_007804	10975	154	474.716	4.79617	1.266e-137	-6.99244
gene-A9K55_006850	3154	18	83.4296	0.340675	8.07795e-135	-8.27907
Cordyceps_militaris_newGene_1383	373	64778	2.99263	375.647	3.7423e-134	6.60106
gene-A9K55_002188	13754	246	247.634	3.19119	1.65735e-131	-6.6429
gene-A9K55_003113	17	8145	0.920888	319.209	2.69538e-131	8.05789
gene-A9K55_007236	3043	22	66.7765	0.34389	3.45765e-130	-7.9402
gene-A9K55_000964	527	80236	17.5218	1929.06	6.19085e-130	6.41127
gene-A9K55_008001	29293	646	620.682	9.86887	1.01935e-127	-6.34131
gene-A9K55_007661	6121	96	469.16	5.26693	3.5429e-127	-6.83099
gene-A9K55_008302	139	23080	8.4177	1009.77	1.06269e-125	6.53571
gene-A9K55_000417	7118	135	253.248	3.46144	1.49132e-123	-6.55753
gene-A9K55_001224	289	39617	5.11069	507.012	5.23151e-123	6.25968
gene-A9K55_002012	31670	829	567.279	10.7071	2.76104e-121	-6.09411
gene-A9K55_007161	152950	4463	8481.49	178.609	1.76248e-119	-5.93764
gene-A9K55_003452	6775	155	614.163	10.096	3.26441e-117	-6.28719
gene-A9K55_009261	2176	22	70.6615	0.513929	2.34332e-116	-7.4564
gene-A9K55_000003	47	8269	2.10244	270.522	4.26952e-113	6.6174
gene-A9K55_002865	4395	98	572.643	9.16888	4.89751e-113	-6.32339
gene-A9K55_005524	7160	204	160.165	3.29431	1.41043e-110	-5.97099
gene-A9K55_004146	6095	169	84.8273	1.69107	3.17834e-110	-6.00997
gene-A9K55_000315	95	11904	1.51745	138.238	6.18742e-110	6.12918
gene-A9K55_008616	1797	20	37.0922	0.297831	1.40777e-109	-7.31678
gene-A9K55_006837	1589	16	52.3919	0.378802	7.2997e-108	-7.45838
gene-A9K55_006409	268	25699	2.5696	177.908	9.06098e-108	5.74408
gene-A9K55_000270	14465	519	154.5	3.99724	1.03681e-106	-5.63904
gene-A9K55_008418	25258	967	466.047	12.8791	6.53719e-106	-5.54563
gene-A9K55_000334	7411	250	229.258	5.5727	2.6411e-105	-5.72755
gene-A9K55_006565	210	19627	10.944	738.458	2.86333e-105	5.70692
gene-A9K55_002287	1251	9	40.872	0.189664	2.97869e-105	-7.93235
gene-A9K55_006993	11929	444	111.332	2.98615	1.43953e-104	-5.58605
gene-A9K55_002294	9	3497	0.156182	49.2772	4.47087e-104	7.74896
gene-A9K55_007072	110	11252	2.25315	167.327	2.23722e-103	5.83659
gene-A9K55_007092	14	3815	0.298651	60.0448	8.21459e-103	7.24218
gene-A9K55_006633	0	2524	0	56.5074	1.22903e-102	13.9423
gene-A9K55_001156	27779	1179	512.567	15.7001	3.81075e-102	-5.39695
gene-A9K55_008522	92448	4218	1026.39	33.8032	5.38725e-101	-5.29274
gene-A9K55_006354	924213	44341	39008.3	1350.91	5.3435e-99	-5.22029
Cordyceps_militaris_newGene_1391	19149	879	858.005	28.4272	2.67974e-98	-5.28379
gene-A9K55_006838	2089	53	34.9532	0.62819	5.80232e-98	-6.13517
gene-A9K55_002601	27	4288	1.04364	124.103	1.12184e-97	6.46769
Cordyceps_militaris_newGene_833	85	7780	2.38649	158.516	9.9464e-96	5.67589
gene-A9K55_001812	8	2778	0.133833	35.0099	1.08318e-95	7.58505
gene-A9K55_006992	3159	116	54.7885	1.44136	1.13641e-94	-5.6041
gene-A9K55_007281	232	16315	10.2536	522.413	2.6879e-94	5.2966
gene-A9K55_007811	3133	118	308.078	8.35246	5.01411e-94	-5.56755
gene-A9K55_006360	18348	945	226.367	8.41285	8.04792e-94	-5.11771
gene-A9K55_007597	1115	65358	23.9138	1012	3.85291e-93	5.03435
gene-A9K55_000416	68395	3825	1192.34	48.1332	1.10053e-92	-4.99909
gene-A9K55_003392	737	42940	24.005	1009.77	1.41206e-92	5.02556
gene-A9K55_007806	3010	121	96.545	2.78009	8.80899e-92	-5.4736
gene-A9K55_002083	0	1906	0	27.363	1.02972e-91	13.5372
gene-A9K55_001436	173	11788	6.85628	337.269	4.9747e-91	5.25089
gene-A9K55_002410	102	7726	1.78727	98.3707	2.63932e-90	5.40306
gene-A9K55_000043	1220	27	12.2627	0.192279	1.40158e-89	-6.32813
gene-A9K55_000272	2535	103	62.0326	1.80629	2.59885e-89	-5.45786
gene-A9K55_007208	1260	30	41.4053	0.692438	3.30747e-89	-6.22352
gene-A9K55_001105	24	3287	0.316154	31.421	3.93315e-89	6.2535
gene-A9K55_003703	448	25125	6.07962	246.181	2.54925e-88	4.97042
gene-A9K55_002010	7039	386	179.835	7.11307	2.54925e-88	-5.0269
gene-A9K55_003847	20421	1267	406.272	18.1885	2.81375e-88	-4.84917
gene-A9K55_005499	2443	102	219.508	6.57723	3.14542e-88	-5.41859
gene-A9K55_002130	101364	6343	1942.52	87.7317	3.14542e-88	-4.83699
gene-A9K55_006792	404	22801	10.2377	417.475	3.14542e-88	4.9795
gene-A9K55_006824	0	1737	0	85.433	3.41824e-88	13.4032
gene-A9K55_006357	52296	3283	975.292	44.1824	4.83279e-88	-4.83233
gene-A9K55_005515	27	3326	2.08225	189.611	1.07185e-87	6.10119
gene-A9K55_006359	67777	4307	2371.09	108.742	1.3682e-87	-4.81477
gene-A9K55_005703	63921	4137	732.291	34.2072	7.55582e-87	-4.78836
gene-A9K55_008523	49867	3246	1056.64	49.6445	1.37285e-86	-4.78007
gene-A9K55_008826	0	1658	0	24.5088	1.904e-86	13.3361
gene-A9K55_007701	874	43363	58.404	2091.75	2.86438e-86	4.79376
gene-A9K55_004694	245	13906	16.5489	679.471	3.73927e-86	4.98749
gene-A9K55_001889	2297	101	278.409	8.7672	8.05733e-86	-5.34388
Cordyceps_militaris_newGene_141	211	11740	9.66248	389.346	2.16774e-84	4.95867
gene-A9K55_003820	30	3160	0.948688	74.2892	6.77547e-84	5.8758
gene-A9K55_003784	221	11849	12.0902	469.264	2.91319e-83	4.90522
gene-A9K55_002268	29	2987	1.38969	106.524	1.28401e-82	5.84334
gene-A9K55_003297	94	5929	6.6215	303.495	2.95331e-82	5.13886
Cordyceps_militaris_newGene_1392	82246	5982	774.967	44.305	3.17332e-82	-4.61999
gene-A9K55_006355	104073	7585	3715.65	195.473	3.63712e-82	-4.61706
gene-A9K55_006887	4298	261	85.8377	3.75849	4.64502e-82	-4.87947
gene-A9K55_006358	76434	5664	623.013	33.3223	1.74904e-81	-4.59307
gene-A9K55_008043	1664	72219	124.795	3909.8	2.51358e-81	4.60079
gene-A9K55_001443	45633	3398	884.246	47.528	3.10423e-81	-4.58604
gene-A9K55_006778	3093	179	260.005	10.8145	4.35322e-81	-4.94851
gene-A9K55_007466	3475	209	52.4273	2.27085	6.55258e-81	-4.89315
gene-A9K55_007462	173	8897	5.65742	211.203	6.05697e-80	4.84497
gene-A9K55_003770	8	1754	0.144794	22.9028	7.36315e-79	6.9217
gene-A9K55_005392	0	1320	0	37.904	5.69338e-78	13.0072
gene-A9K55_000448	20	2252	0.266124	22.7131	1.05502e-77	5.96993
gene-A9K55_004693	954	37251	16.6869	470.333	8.9023e-77	4.44823
gene-A9K55_003145	230	10329	6.3574	206.171	1.46457e-76	4.6496
gene-A9K55_003045	10487	835	241.857	13.8873	3.08317e-76	-4.4892
gene-A9K55_008245	70	4139	10.7363	464.796	4.84073e-76	5.04521
gene-A9K55_006840	555	0	23.4885	0	7.41432e-76	-12.5961
gene-A9K55_006946	2848	192	51.1854	2.48722	7.41432e-76	-4.7284
gene-A9K55_001075	2370	151	57.9831	2.65961	7.9001e-76	-4.80958
gene-A9K55_005525	734	19	51.2955	0.953534	9.66155e-76	-6.09855
gene-A9K55_006943	711	18	14.5261	0.254485	1.37849e-75	-6.12995
gene-A9K55_009082	3809	276	101.814	5.3081	1.54007e-75	-4.62465
gene-A9K55_002244	6862	543	144.805	8.26811	3.15106e-75	-4.49798
gene-A9K55_001274	537	6	17.5827	0.141039	6.42696e-75	-7.28479
Cordyceps_militaris_newGene_748	10000	824	141.324	8.40051	7.05054e-75	-4.43973
gene-A9K55_001206	9	1613	0.249061	33.2515	2.59841e-74	6.63266
gene-A9K55_006551	11	1694	0.136276	16.6574	4.16135e-74	6.41643
gene-A9K55_003905	51	3155	1.41511	63.4655	2.60216e-73	5.10975
Cordyceps_militaris_newGene_747	2912	216	68.3018	3.65524	4.73058e-73	-4.59067
gene-A9K55_000671	1148	58	22.7031	0.825379	1.59167e-72	-5.14184
gene-A9K55_006822	6143	529	46.2376	2.86934	6.63046e-72	-4.37597
gene-A9K55_001283	0	1110	0	15.7176	9.65714e-72	12.7573
gene-A9K55_001616	124	5519	2.05138	65.9129	1.11475e-71	4.63621
Cordyceps_militaris_newGene_256	1708	113	42.8405	2.03158	1.24477e-71	-4.75473
gene-A9K55_008792	39	2590	0.904666	43.397	1.90152e-71	5.21133
gene-A9K55_005319	119	5325	3.48973	112.872	2.18922e-71	4.64392
gene-A9K55_005198	946	43	21.8121	0.708793	2.27944e-71	-5.29298
gene-A9K55_007538	182	7336	6.04903	176.352	6.57993e-71	4.49352
gene-A9K55_001463	4945	429	80.8027	5.05393	7.26003e-71	-4.36519
gene-A9K55_001427	16427	1592	383.117	26.7911	1.09809e-70	-4.2058
Cordyceps_militaris_newGene_1169	0	1077	0	15.8714	1.12332e-70	12.7137
Cordyceps_militaris_newGene_1557	3947	339	41.979	2.62258	3.80897e-70	-4.37954
gene-A9K55_006825	801	34	75.8447	2.2983	9.07793e-70	-5.39035
gene-A9K55_001435	104	4614	8.78368	282.235	1.01774e-69	4.63138
Cordyceps_militaris_newGene_1056	1429	94	16.3707	0.777057	1.098e-69	-4.76262
gene-A9K55_004985	19	1772	1.1811	80.2958	2.49881e-69	5.69779
gene-A9K55_006991	4350	399	98.9994	6.54203	2.23155e-68	-4.28479
Cordyceps_militaris_newGene_920	32654	3390	286.718	21.8717	3.04464e-68	-4.10662
gene-A9K55_006386	128	5172	4.03527	117.929	3.3717e-68	4.49676
gene-A9K55_004123	46	2570	2.05281	82.9815	5.83951e-68	4.96249
Cordyceps_militaris_newGene_561	197	7168	3.39676	89.3953	1.47914e-67	4.34589
gene-A9K55_004800	986	57	69.8637	2.87677	2.24958e-67	-4.94742
gene-A9K55_004224	1448	104	32.6536	1.69063	2.24958e-67	-4.63606
gene-A9K55_003991	4300	407	98.7304	6.74244	2.83027e-67	-4.23948
Cordyceps_militaris_newGene_257	2251	193	56.1826	3.46977	1.11009e-66	-4.38154
gene-A9K55_000187	365	11930	23.157	547.379	1.43598e-66	4.19143
gene-A9K55_007433	0	927	0	18.0595	1.76031e-66	12.4974
gene-A9K55_005595	1183	80	75.159	3.658	1.87044e-66	-4.72231
gene-A9K55_002409	265	8900	3.66531	89.1796	3.25194e-66	4.23049
Cordyceps_militaris_newGene_1091	13391	1463	175.38	13.8289	5.01524e-66	-4.0329
gene-A9K55_002646	113	4416	4.10168	116.588	8.46445e-66	4.44847
gene-A9K55_001951	64655	7190	406.776	32.6507	9.86716e-66	-4.00745
gene-A9K55_004048	2214	195	46.9093	2.9739	1.1632e-65	-4.34277
gene-A9K55_006109	3141	300	71.645	4.93043	1.81101e-65	-4.22625
Cordyceps_militaris_newGene_656	1480	116	29.581	1.65916	2.56895e-65	-4.51028
Cordyceps_militaris_newGene_565	0	891	0	9.70992	3.96918e-65	12.4403
gene-A9K55_005410	46	2376	0.984096	37.4692	4.32201e-65	4.84926
gene-A9K55_000309	627	18866	7.3039	158.802	4.53344e-65	4.0722
gene-A9K55_005020	3458	340	343.264	24.3457	5.11365e-65	-4.18447
gene-A9K55_004695	315	9910	12.52	284.613	1.48086e-64	4.13629
gene-A9K55_000500	84	3422	1.65158	49.136	2.88852e-64	4.50805
gene-A9K55_007218	20877	2433	469.046	39.4526	9.22117e-64	-3.9398
gene-A9K55_000494	2898	290	141.821	10.2181	1.26366e-63	-4.15897
gene-A9K55_006834	2291	219	45.5638	3.14419	1.28521e-63	-4.22476
gene-A9K55_004112	40415	4760	818.109	69.5396	1.63779e-63	-3.9246
gene-A9K55_002346	271	8406	6.35431	142.455	2.34186e-63	4.11582
gene-A9K55_001862	0	846	0	30.1518	2.34186e-63	12.3655
gene-A9K55_001279	308	9357	5.43153	119.404	3.95285e-63	4.08586
gene-A9K55_008972	35	1936	0.852689	34.266	4.29175e-63	4.94722
gene-A9K55_002942	1141	88	73.8523	4.10071	8.15887e-63	-4.53292
gene-A9K55_006181	5776	646	92.2056	7.43666	1.34639e-62	-3.99891
gene-A9K55_008223	348	10255	8.08957	172.256	1.55481e-62	4.04196
gene-A9K55_006945	6307	713	185.207	15.0934	1.77877e-62	-3.98346
gene-A9K55_004802	21714	2639	419.968	36.8409	3.28812e-62	-3.87927
gene-A9K55_007278	3321	355	23.2657	1.79243	3.92665e-62	-4.0639
Cordyceps_militaris_newGene_829	605	30	36.5767	1.27245	7.66059e-62	-5.16521
gene-A9K55_007066	526	14536	52.1767	1041.76	1.93953e-61	3.94941
gene-A9K55_006051	11265	1388	279.614	24.8547	1.93953e-61	-3.8594
gene-A9K55_007801	135	4456	1.47074	35.1054	3.27832e-61	4.20503
gene-A9K55_006841	995	77	40.5191	2.24993	6.1128e-61	-4.52768
gene-A9K55_001066	27	1587	0.52041	22.6602	1.52647e-60	5.03378
gene-A9K55_005157	412	11319	7.51536	149.169	1.64154e-60	3.94088
gene-A9K55_009056	1369	34723	87.0063	1593.26	1.7862e-60	3.82582
gene-A9K55_006469	133	4310	16.7002	390.701	1.79719e-60	4.17849
gene-A9K55_000087	7820	953	187.824	16.5094	2.34235e-60	-3.87518
Cordyceps_militaris_newGene_1588	8	1038	0.107805	10.546	4.80267e-60	6.16495
gene-A9K55_004258	2614	290	40.612	3.25017	8.21076e-60	-4.01017
gene-A9K55_005063	765	19277	38.8829	707.628	9.60198e-60	3.81633
gene-A9K55_000361	555	28	8.8752	0.320198	1.49924e-59	-5.13977
gene-A9K55_000311	2	819	0.043336	18.1171	2.83894e-59	7.77595
gene-A9K55_004730	0	739	0	34.7136	7.32487e-59	12.1705
gene-A9K55_002956	11309	1503	238.642	22.8925	1.22991e-58	-3.7502
gene-A9K55_008708	468	12037	16.0444	297.96	1.77984e-58	3.84578
gene-A9K55_006400	4	864	0.043921	8.1245	1.9714e-58	6.88439
gene-A9K55_003479	2308	263	69.5136	5.70787	2.88067e-58	-3.97147
gene-A9K55_005316	7763	1015	130.315	12.2895	6.87278e-58	-3.77371
gene-A9K55_002501	19	1260	0.30281	14.5829	1.00247e-57	5.20589
gene-A9K55_001275	328	0	12.0809	0	1.02605e-57	-11.8375
gene-A9K55_001153	6190	803	184.35	17.2564	1.10403e-57	-3.78499
gene-A9K55_004700	3162	390	105.984	9.4321	2.68239e-57	-3.85752
gene-A9K55_005466	837	69	25.7287	1.51334	2.95973e-57	-4.43615
gene-A9K55_008738	372	9413	9.73066	177.967	3.54535e-57	3.82217
gene-A9K55_002936	2537	306	70.8865	6.15375	4.97318e-57	-3.8896
gene-A9K55_000727	3386	425	108.92	9.86286	4.97318e-57	-3.83233
gene-A9K55_005044	71205	10012	294.453	29.884	5.29371e-57	-3.66901
gene-A9K55_000888	72	2459	10.9893	272.123	2.48862e-56	4.25344
Cordyceps_militaris_newGene_273	26	1388	0.378506	14.7462	2.59904e-56	4.89477
gene-A9K55_005412	585	13854	79.1715	1353.94	4.47639e-56	3.72673
gene-A9K55_001901	356	11	6.12748	0.136898	5.66449e-56	-5.83457
gene-A9K55_004348	33	1545	1.25188	42.5699	6.73198e-56	4.70645
gene-A9K55_006843	750	62	8.61063	0.512567	1.28854e-55	-4.43178
gene-A9K55_003371	69	2317	0.735981	17.9685	3.31432e-55	4.22896
gene-A9K55_006788	1721	37507	37.1345	584.352	5.44739e-55	3.60699
gene-A9K55_009030	477	11104	32.8988	553.374	6.70034e-55	3.70191
Cordyceps_militaris_newGene_392	2245	284	14.7455	1.34351	7.3282e-55	-3.82078
gene-A9K55_007395	10	935	0.328869	22.178	1.63237e-54	5.69548
gene-A9K55_004250	3951	544	109.247	10.8555	1.63603e-54	-3.69893
gene-A9K55_002810	3573	488	78.0782	7.69457	1.79999e-54	-3.71053
gene-A9K55_003542	364	14	13.43	0.364698	2.53203e-54	-5.52315
gene-A9K55_001904	546	38	49.9066	2.45472	3.25087e-54	-4.67778
gene-A9K55_003335	48	1779	3.06276	82.6104	8.02435e-54	4.37054
Cordyceps_militaris_newGene_1621	20	1152	0.719188	30.9909	1.15485e-53	5.00296
gene-A9K55_005963	10011	1532	209.131	23.0952	1.92476e-53	-3.54675
gene-A9K55_001180	2350	316	55.67	5.40038	3.39517e-53	-3.73277
gene-A9K55_005522	3910	559	79.5959	8.20731	3.48453e-53	-3.64465
gene-A9K55_002690	2281	47080	46.3463	690.612	3.8554e-53	3.52854
gene-A9K55_001681	2056	272	54.1077	5.15226	4.95741e-53	-3.75616
gene-A9K55_001376	563	12271	13.8663	218.285	5.70402e-53	3.60698
gene-A9K55_006524	5085	749	222.711	23.6518	6.69193e-53	-3.60171
gene-A9K55_007753	1534	192	124.906	11.2647	6.69193e-53	-3.83579
gene-A9K55_001198	7350	1117	138.057	15.132	1.45339e-52	-3.55671
gene-A9K55_005514	58	1916	4.64956	111.751	1.507e-52	4.20501
gene-A9K55_004674	10942	1731	330.626	37.7364	2.65576e-52	-3.49886
gene-A9K55_004399	38	1474	0.697212	19.5234	4.99919e-52	4.43556
gene-A9K55_003541	1055	123	14.5756	1.22178	1.12405e-51	-3.93754
gene-A9K55_008524	7796	1251	197.244	22.8428	1.34734e-51	-3.47827
gene-A9K55_004520	3387	504	95.4138	10.243	1.67074e-51	-3.58688
gene-A9K55_002862	270	0	7.75115	0	1.78414e-51	-11.5568
gene-A9K55_006918	2363	337	44.5413	4.5742	2.21504e-51	-3.64795
gene-A9K55_008581	109	2851	3.2941	62.5347	4.00792e-51	3.86918
gene-A9K55_007561	101	2676	2.75742	52.8465	6.16376e-51	3.88767
gene-A9K55_005704	27191	4525	407.87	48.9868	8.81236e-51	-3.42588
gene-A9K55_007170	10	834	0.283812	17.4767	9.25539e-51	5.53059
gene-A9K55_001461	29	1238	1.40864	44.5427	9.51613e-51	4.57276
gene-A9K55_005930	271	5892	2.74502	43.2125	1.75291e-50	3.60317
gene-A9K55_003044	11130	1857	179.049	21.5615	2.03941e-50	-3.42208
gene-A9K55_003945	359	7533	12.2536	185.856	2.55383e-50	3.55205
gene-A9K55_004645	372	7737	9.3759	140.962	3.7609e-50	3.5393
gene-A9K55_005935	41	1452	0.974125	24.9392	3.78232e-50	4.3045
gene-A9K55_005043	13875	2343	297.63	36.2697	4.37411e-50	-3.40476
gene-A9K55_002289	851	97	19.0167	1.56071	5.64034e-50	-3.96966
Cordyceps_militaris_newGene_1374	1382	187	67.5295	6.56883	7.68376e-50	-3.72329
gene-A9K55_000284	615	59	25.332	1.75144	1.00274e-49	-4.21688
gene-A9K55_004053	0	529	0	15.9689	2.24854e-49	11.6883
gene-A9K55_008081	1017	129	75.6689	6.91139	4.77896e-49	-3.816
Cordyceps_militaris_newGene_150	76	2076	2.04724	42.0907	4.9209e-49	3.93129
gene-A9K55_001517	652	12459	26.1115	360.58	1.24597e-48	3.41721
gene-A9K55_001957	127	2972	2.68704	45.5431	1.49595e-48	3.70881
gene-A9K55_006339	2950	476	55.907	6.51202	2.18315e-48	-3.47002
gene-A9K55_001282	500	9652	9.33605	130.166	2.29113e-48	3.43181
gene-A9K55_003471	34	1245	4.40759	118.563	3.2993e-48	4.35207
gene-A9K55_002710	63	1776	0.948481	19.5092	4.33844e-48	3.97643
Cordyceps_militaris_newGene_453	14	840	0.297861	12.89	5.33154e-48	5.05917
gene-A9K55_003849	240	1	3.25422	0.009811	6.271e-48	-8.53166
gene-A9K55_006842	557	55	16.1701	1.15126	7.87253e-48	-4.17499
gene-A9K55_004875	573	58	33.14	2.39004	8.0914e-48	-4.13944
gene-A9K55_004564	6872	1201	407.01	51.3304	1.00704e-47	-3.35511
gene-A9K55_001353	1000	133	25.7885	2.4647	1.03057e-47	-3.74768
gene-A9K55_004619	17386	3156	629.324	82.4462	1.28112e-47	-3.30048
gene-A9K55_007434	63	1745	2.29255	46.2156	1.64728e-47	3.95103
gene-A9K55_004610	12263	2235	501.32	65.9415	2.31926e-47	-3.29466
gene-A9K55_009138	73	1921	1.734	33.3	2.46172e-47	3.87738
gene-A9K55_005504	31	1155	0.714712	19.3864	3.04428e-47	4.37673
gene-A9K55_006844	488	45	11.5346	0.763182	5.18122e-47	-4.2728
gene-A9K55_008163	2545	428	31.6546	3.84277	1.32579e-46	-3.41028
gene-A9K55_003105	849	14830	16.477	207.82	1.48989e-46	3.28769
Cordyceps_militaris_newGene_153	0	479	0	9.27303	2.19944e-46	11.5451
gene-A9K55_006556	2452	415	97.178	11.8559	2.70409e-46	-3.40106
gene-A9K55_000422	21	932	0.384104	12.4344	3.10956e-46	4.62719
gene-A9K55_001655	95	2226	4.81048	81.7065	3.50604e-46	3.71034
gene-A9K55_002433	15444	2933	456.102	62.5243	5.15932e-46	-3.23531
gene-A9K55_009171	32	1121	0.648975	16.5642	6.59673e-46	4.28796
Cordyceps_militaris_newGene_1344	636	76	32.5144	2.79666	7.30704e-46	-3.9009
gene-A9K55_000506	14	784	0.345397	14.8826	7.97822e-46	4.95966
gene-A9K55_002427	126	2726	1.29086	20.3099	8.81616e-46	3.59556
gene-A9K55_009274	297	16	13.6072	0.527007	8.81616e-46	-5.03915
gene-A9K55_007025	1294	200	24.7832	2.75806	1.0932e-45	-3.5315
gene-A9K55_006012	1051	155	44.523	4.72907	1.47681e-45	-3.59884
Cordyceps_militaris_newGene_646	22	924	0.345207	10.6072	1.66536e-45	4.54792
gene-A9K55_005403	9912	1906	205.015	28.4465	2.02737e-45	-3.21731
gene-A9K55_005598	692	11755	55.4826	680.42	2.33754e-45	3.24741
gene-A9K55_001253	220	0	5.34843	0	2.67175e-45	-11.2615
gene-A9K55_008053	24	956	2.40126	71.9192	2.96951e-45	4.47198
gene-A9K55_007010	107944	21194	468.107	66.3417	3.90077e-45	-3.18733
gene-A9K55_006186	335	6080	4.48756	58.9522	4.71321e-45	3.3427
gene-A9K55_001118	251	4690	3.78796	51.1466	6.00463e-45	3.38458
gene-A9K55_002386	381	32	13.2841	0.790779	6.06329e-45	-4.40556
gene-A9K55_008696	1637	26871	39.4946	468.072	6.77721e-45	3.19807
gene-A9K55_002630	396	6977	8.79121	111.936	1.24927e-44	3.29996
gene-A9K55_008339	0	448	0	6.73188	1.77155e-44	11.4486
gene-A9K55_008037	9	654	0.148931	8.77658	2.02963e-44	5.33049
gene-A9K55_009320	10698	2121	78.2612	11.2001	2.0637e-44	-3.17321
gene-A9K55_003648	86	1958	3.14007	52.0591	2.77214e-44	3.66873
gene-A9K55_006332	7977	1583	229.072	32.8145	3.10559e-44	-3.17184
Cordyceps_militaris_newGene_1305	687	92	14.7569	1.41593	3.7737e-44	-3.73707
gene-A9K55_003853	11	689	0.818399	37.5277	3.80369e-44	5.11877
gene-A9K55_006775	361	6331	11.6803	147.946	3.8831e-44	3.29326
gene-A9K55_002292	5028	967	140.51	19.5009	4.24218e-44	-3.21697
gene-A9K55_003543	16402	3305	316.652	46.0445	5.17135e-44	-3.14987
gene-A9K55_006090	44	1252	0.684557	14.3128	5.56188e-44	3.98905
gene-A9K55_000013	48	1323	0.809698	16.4176	6.34147e-44	3.94333
gene-A9K55_006356	8785	1766	197.807	28.7005	7.45371e-44	-3.15323
Cordyceps_militaris_newGene_241	0	438	0	7.50596	8.43116e-44	11.416
gene-A9K55_001439	484	8158	4.51626	55.0542	1.13296e-43	3.23611
gene-A9K55_006776	10697	167037	557.552	6284.96	1.20019e-43	3.12609
gene-A9K55_005905	2280	35871	99.4364	1129.43	1.34835e-43	3.13688
gene-A9K55_007011	23583	4824	816.777	120.591	1.36852e-43	-3.12819
gene-A9K55_004877	36117	7435	1500.06	222.892	1.93393e-43	-3.11903
Cordyceps_militaris_newGene_1054	1125	185	13.9695	1.52439	2.90759e-43	-3.44198
gene-A9K55_004984	41	1175	3.02154	63.5682	3.21653e-43	3.99915
gene-A9K55_008767	772	113	21.8662	2.30215	3.9677e-43	-3.60919
gene-A9K55_001944	4	512	0.137995	13.9546	8.10648e-43	6.12969
gene-A9K55_007648	5412	1090	575.627	83.6567	1.00351e-42	-3.15043
gene-A9K55_008984	20	808	0.398695	11.6843	1.04019e-42	4.49133
gene-A9K55_004128	4532	906	47.1502	6.79785	1.08223e-42	-3.16112
gene-A9K55_005518	5784	1171	177.859	25.9752	1.11153e-42	-3.14294
Cordyceps_militaris_newGene_719	812	124	36.5314	4.00188	1.3452e-42	-3.54822
gene-A9K55_009053	1638	297	123.719	16.1462	1.3794e-42	-3.30149
gene-A9K55_005523	5262	1064	158.99	23.1879	1.38327e-42	-3.14471
gene-A9K55_002457	2349	35859	174.901	1927.48	1.38379e-42	3.09338
gene-A9K55_005411	3068	600	59.1165	8.33679	1.41901e-42	-3.19271
gene-A9K55_000372	4369	877	152.301	22.06	1.59669e-42	-3.15521
gene-A9K55_007093	8	588	0.147831	8.01736	1.61544e-42	5.3452
gene-A9K55_001739	429	47	18.3932	1.4363	2.03723e-42	-4.02442
gene-A9K55_003567	522	66	12.739	1.14749	2.99742e-42	-3.81904
gene-A9K55_005233	504	8116	6.18452	71.9326	3.13695e-42	3.17026
gene-A9K55_001963	457	54	27.8053	2.35703	6.01584e-42	-3.91595
gene-A9K55_004737	93	1912	3.39238	50.4633	9.07268e-42	3.52165
gene-A9K55_006059	3335	49163	72.4289	770.746	1.63636e-41	3.04299
gene-A9K55_008323	1979	383	32.5875	4.55041	1.65958e-41	-3.2076
gene-A9K55_002059	4353	904	33.7581	5.05699	2.16012e-41	-3.10617
gene-A9K55_008949	326	5290	5.64138	66.2276	3.28072e-41	3.18119
gene-A9K55_008923	7107	1541	225.187	35.2296	3.37543e-41	-3.04403
gene-A9K55_002703	49	1222	0.907388	16.5341	4.25262e-41	3.79909
gene-A9K55_008736	858	12700	13.8861	148.399	6.7592e-41	3.04879
gene-A9K55_000720	0	391	0	4.77439	1.15282e-40	11.2523
gene-A9K55_000695	1214	223	148.872	19.6741	1.15282e-40	-3.28251
gene-A9K55_000740	9566	2118	187.809	30.005	1.17422e-40	-3.0139
gene-A9K55_000730	297	4759	10.5136	121.801	1.78302e-40	3.16295
gene-A9K55_003426	293	24	13.2088	0.778151	2.27676e-40	-4.43941
gene-A9K55_000456	264	4277	6.19645	72.4882	2.31916e-40	3.17877
gene-A9K55_008670	107050	24211	9964.37	1626.69	2.35642e-40	-2.98333
gene-A9K55_006972	2497	517	94.9691	14.1904	2.88723e-40	-3.11035
gene-A9K55_003345	1716	24542	31.1493	321.749	2.99803e-40	2.99928
gene-A9K55_000737	17	698	0.952836	28.2178	3.09694e-40	4.51358
gene-A9K55_006928	518	7834	16.139	176.493	3.41023e-40	3.07972
gene-A9K55_003933	33	946	1.3027	26.9428	3.49433e-40	3.99885
gene-A9K55_004080	2472	512	45.6809	6.82253	3.53488e-40	-3.10985
gene-A9K55_001048	793	133	36.7176	4.42943	4.41108e-40	-3.4131
gene-A9K55_006566	14	647	0.45647	15.339	5.39147e-40	4.68263
gene-A9K55_000401	369	5679	6.97556	77.6905	6.54704e-40	3.10485
gene-A9K55_004282	10341	2359	257.909	42.4689	1.04867e-39	-2.97083
Cordyceps_militaris_newGene_746	18246	4193	212.374	35.2283	1.22763e-39	-2.96026
gene-A9K55_008772	289	4520	6.87328	77.8205	1.31467e-39	3.128
Cordyceps_militaris_newGene_147	82303	19114	728.025	123.15	1.82179e-39	-2.94509
gene-A9K55_005705	17193	3996	332.54	55.7871	3.0057e-39	-2.94393
gene-A9K55_007800	513	7520	10.7968	114.32	3.69325e-39	3.0347
gene-A9K55_009230	97	1818	4.51318	61.6166	4.86522e-39	3.38823
gene-A9K55_003664	2561	35137	87.5323	866.909	4.86522e-39	2.93938
gene-A9K55_006709	4455	1001	64.4061	10.4472	5.53129e-39	-2.99257
gene-A9K55_009368	1290	255	34.7426	4.95279	5.63657e-39	-3.17678
Cordyceps_militaris_newGene_389	584	92	7.716	0.914681	5.63657e-39	-3.50276
gene-A9K55_006261	213	3385	7.54062	86.6389	7.23586e-39	3.15091
gene-A9K55_001672	4514	1020	85.2392	13.8975	7.71707e-39	-2.98442
gene-A9K55_002598	8792	2057	347.159	58.622	8.26871e-39	-2.93434
Cordyceps_militaris_newGene_246	210	11	10.717	0.353957	9.1895e-39	-5.07334
gene-A9K55_008582	119	2093	8.48648	108.612	1.05284e-38	3.29678
gene-A9K55_003830	2361	32081	51.6927	507.175	1.07156e-38	2.92542
gene-A9K55_004948	27	806	0.502382	10.9067	2.47219e-38	4.05647
gene-A9K55_008469	2873	38424	232.136	2241.42	3.08485e-38	2.90255
gene-A9K55_003244	391	5685	7.45952	78.343	3.4067e-38	3.02284
gene-A9K55_006238	882	12023	21.3804	210.392	3.44747e-38	2.92996
gene-A9K55_008881	1972	428	22.3143	3.49228	3.97735e-38	-3.04229
Cordyceps_militaris_newGene_1566	0	340	0	6.99891	5.95403e-38	11.0508
gene-A9K55_004423	125	2120	3.27039	40.0831	6.69571e-38	3.24435
gene-A9K55_003388	4993	65808	159.664	1519.07	6.86266e-38	2.88148
gene-A9K55_001357	0	353	0	12.1538	6.86266e-38	11.1049
gene-A9K55_003451	810	150	17.8753	2.37668	8.8562e-38	-3.27036
gene-A9K55_004017	5539	1328	203.307	35.1639	9.4704e-38	-2.89901
gene-A9K55_006413	7757	100852	111.387	1045.36	1.65947e-37	2.8618
gene-A9K55_001791	1761	23154	10.7057	101.654	1.72328e-37	2.87795
gene-A9K55_005580	88	1600	1.76235	23.2381	1.90322e-37	3.34431
gene-A9K55_008780	242	3599	16.2561	174.72	2.71294e-37	3.05526
gene-A9K55_003264	6364	1558	202.88	35.8494	3.63044e-37	-2.8689
gene-A9K55_007844	10	522	0.212049	8.00634	3.63279e-37	4.85476
gene-A9K55_005706	448	6204	11.0354	110.353	5.29682e-37	2.95259
gene-A9K55_007142	1641	363	161.369	25.7226	5.53299e-37	-3.01476
gene-A9K55_005407	365	5133	14.3211	145.762	6.18011e-37	2.97474
gene-A9K55_008552	6493	1606	187.488	33.4664	7.52854e-37	-2.85407
gene-A9K55_004491	31	816	0.706464	13.6598	7.6725e-37	3.87556
gene-A9K55_000355	4796	1160	121.925	21.2742	8.42355e-37	-2.88632
gene-A9K55_006754	482	6591	10.6066	104.853	8.50557e-37	2.93437
gene-A9K55_009021	15786	3961	323.304	58.5561	9.68989e-37	-2.83344
gene-A9K55_004908	556	7514	24.4337	238.568	9.82141e-37	2.91744
gene-A9K55_003123	214	3163	6.36371	67.9918	1.29163e-36	3.04629
Cordyceps_militaris_newGene_835	485	78	15.8725	1.82553	1.38355e-36	-3.47253
gene-A9K55_003375	2855	679	32.9931	5.65989	2.10628e-36	-2.9105
gene-A9K55_002925	18010	4571	544.206	99.6885	2.10628e-36	-2.81696
gene-A9K55_001660	431	65	9.339	1.01127	2.41476e-36	-3.56471
gene-A9K55_007805	1547	348	56.5879	9.17634	2.85335e-36	-2.99052
gene-A9K55_004381	2116	495	60.7569	10.2425	3.60207e-36	-2.93422
Cordyceps_militaris_newGene_293	319	4425	5.09661	51.1386	4.07313e-36	2.95491
Cordyceps_militaris_newGene_1363	707	136	38.1766	5.28196	5.38129e-36	-3.21537
gene-A9K55_007285	382	5186	7.58282	74.4733	5.38129e-36	2.9239
gene-A9K55_003831	517	88	17.427	2.11989	7.04731e-36	-3.391
gene-A9K55_005858	14513	3751	192.245	35.8611	9.05148e-36	-2.79073
gene-A9K55_006708	13113	3393	154.114	28.7851	1.04786e-35	-2.78909
gene-A9K55_008732	175	2587	6.02196	64.4602	1.28216e-35	3.04642
gene-A9K55_005834	394	5255	3.26999	31.4848	1.619e-35	2.89835
gene-A9K55_004820	2057	25376	141.953	1264.61	1.67561e-35	2.78601
gene-A9K55_002937	76	1352	0.978305	12.6297	1.84813e-35	3.31264
gene-A9K55_004472	1637	382	30.1915	5.08005	2.1141e-35	-2.93767
gene-A9K55_005802	523	92	16.1036	2.04693	2.70382e-35	-3.34363
gene-A9K55_001135	169	2484	2.16669	23.044	2.96418e-35	3.03811
Cordyceps_militaris_newGene_175	147	2214	1.32161	14.9902	3.63518e-35	3.07321
gene-A9K55_007039	86	1465	3.79546	46.7044	3.93686e-35	3.25029
gene-A9K55_006817	446	5820	8.58341	80.9534	3.95972e-35	2.86687
gene-A9K55_003061	3361	846	132.215	24.0125	4.57675e-35	-2.82871
gene-A9K55_003112	22	653	0.398634	8.67493	4.85571e-35	4.04721
gene-A9K55_007314	60558	16118	1485.46	285.383	4.93659e-35	-2.74842
gene-A9K55_004757	0	303	0	5.70967	5.29634e-35	10.8847
Cordyceps_militaris_newGene_1396	0	303	0	4.75607	5.29634e-35	10.8847
gene-A9K55_008681	2478	616	67.4261	12.0879	7.59773e-35	-2.84664
gene-A9K55_002637	67	1212	2.93279	38.8089	9.28413e-35	3.33656
gene-A9K55_004951	32893	8835	661.982	128.337	1.08142e-34	-2.73524
gene-A9K55_005702	636	125	93.2632	13.2448	1.08337e-34	-3.18424
gene-A9K55_008287	736	9044	10.459	92.8415	1.19482e-34	2.78025
gene-A9K55_006793	486	86	19.4629	2.48487	1.2398e-34	-3.33491
gene-A9K55_000080	146	2153	4.18739	44.8689	1.46849e-34	3.04274
gene-A9K55_003002	4607	1201	53.0097	9.97485	1.8556e-34	-2.77821
gene-A9K55_002178	26	686	0.555722	10.613	1.9731e-34	3.87821
gene-A9K55_000496	3027	777	77.1541	14.2821	2.81565e-34	-2.80043
Cordyceps_militaris_newGene_1558	2197	551	23.1896	4.19659	2.90097e-34	-2.83384
gene-A9K55_003453	260	3474	4.7673	46.0175	3.14065e-34	2.9008
gene-A9K55_001468	965	216	17.1834	2.77761	3.15173e-34	-2.99735
gene-A9K55_001890	1271	301	24.9397	4.26345	4.18724e-34	-2.91625
gene-A9K55_007710	106	1645	2.26163	25.3585	4.39193e-34	3.11609
gene-A9K55_000788	747	158	26.9178	4.10529	4.93456e-34	-3.07868
gene-A9K55_009127	1104	257	20.961	3.51641	5.93668e-34	-2.9409
gene-A9K55_002288	14623	4009	600.177	118.746	6.50406e-34	-2.70566
gene-A9K55_007647	126	1870	1.95874	21.0902	6.75472e-34	3.05185
Cordyceps_militaris_newGene_1600	391	64	24.1341	2.8113	7.03876e-34	-3.44653
gene-A9K55_001508	16279	4472	489.063	96.9648	7.06787e-34	-2.70276
gene-A9K55_009215	201	17	3.94612	0.239853	8.55282e-34	-4.38947
gene-A9K55_001209	71	1210	1.68492	20.8778	1.22883e-33	3.25063
gene-A9K55_007289	96	1506	2.01666	22.8355	1.32022e-33	3.13156
gene-A9K55_007090	463	5730	8.9192	79.693	1.49302e-33	2.79043
gene-A9K55_004981	186	2544	4.37588	43.4103	1.61687e-33	2.93433
gene-A9K55_006346	402	68	14.7349	1.7829	1.62893e-33	-3.3993
gene-A9K55_007810	1542	384	68.6812	12.3433	1.87201e-33	-2.84389
gene-A9K55_005349	378	4736	33.9686	307.227	1.90982e-33	2.80813
gene-A9K55_001750	689	8136	18.2506	155.773	2.55709e-33	2.7228
gene-A9K55_002533	30	698	0.196355	3.32617	4.72837e-33	3.69743
gene-A9K55_003816	29	688	0.851816	14.7411	4.89581e-33	3.72538
gene-A9K55_002973	3687	41805	549.087	4494.17	5.02303e-33	2.66434
Cordyceps_militaris_newGene_823	984	11380	9.62375	80.3841	5.08472e-33	2.6928
gene-A9K55_003855	113	1669	2.63229	28.2182	5.85655e-33	3.0448
gene-A9K55_003394	434	5292	8.39953	74.0189	5.85655e-33	2.76901
Cordyceps_militaris_newGene_1003	604	128	28.382	4.32028	1.16895e-32	-3.0756
gene-A9K55_007513	3289	898	52.7363	10.3911	1.25792e-32	-2.71143
gene-A9K55_007371	10226	2914	546.66	112.421	1.30996e-32	-2.64989
gene-A9K55_005984	2280	613	41.6222	8.06949	2.18988e-32	-2.73354
gene-A9K55_002395	8404	2413	58.3639	12.0972	2.66043e-32	-2.63895
gene-A9K55_004736	57	993	0.789046	10.026	3.38769e-32	3.28194
gene-A9K55_007316	1826	486	26.7327	5.13386	3.87805e-32	-2.74804
gene-A9K55_001208	4	346	0.162392	12.4922	4.28195e-32	5.56453
gene-A9K55_004786	90	1365	3.33333	36.5318	4.37428e-32	3.08278
gene-A9K55_007537	113	1620	2.24048	23.3019	4.59428e-32	3.00181
gene-A9K55_000811	16674	4858	577.472	121.443	4.7147e-32	-2.61791
gene-A9K55_009038	825	9276	15.2215	123.546	5.56588e-32	2.65212
gene-A9K55_007599	536	113	11.4894	1.74206	7.16618e-32	-3.08289
gene-A9K55_000670	269	38	8.6168	0.868782	8.68989e-32	-3.65673
gene-A9K55_008420	11535	3384	193.632	41.0057	9.4475e-32	-2.60794
gene-A9K55_004783	188	2414	4.1026	38.0789	1.01393e-31	2.84324
gene-A9K55_007130	44947	13306	1220.24	260.738	1.09015e-31	-2.59492
gene-A9K55_007498	2588	721	74.517	14.9823	1.28278e-31	-2.68228
gene-A9K55_007240	11901	3510	254.233	54.1172	1.34255e-31	-2.60027
gene-A9K55_007015	11291	3333	226.361	48.2315	1.47556e-31	-2.59901
gene-A9K55_006815	37	746	1.08991	15.9744	1.47556e-31	3.49161
gene-A9K55_001510	70	1118	1.88527	21.7317	1.51429e-31	3.157
gene-A9K55_002088	152	9	6.20221	0.23947	1.69769e-31	-4.89216
gene-A9K55_004114	0	262	0	3.7189	1.76685e-31	10.675
gene-A9K55_007644	648	147	10.6943	1.74643	1.95013e-31	-2.97759
gene-A9K55_001733	190	2407	3.34028	30.646	2.41924e-31	2.82379
Cordyceps_militaris_newGene_1366	106	1498	2.16493	22.1856	2.57895e-31	2.98105
gene-A9K55_004358	7205	2149	146.121	31.4531	4.45536e-31	-2.58403
gene-A9K55_004141	502	107	16.6353	2.55539	5.53921e-31	-3.06696
Cordyceps_militaris_newGene_1304	127	0	3.97851	0	5.59742e-31	-10.4692
gene-A9K55_007841	11	424	0.278994	7.94995	5.62059e-31	4.41854
gene-A9K55_002955	21688	6577	371.859	81.3978	7.09581e-31	-2.56015
gene-A9K55_005422	1780	18944	20.519	157.691	7.95082e-31	2.57295
gene-A9K55_006087	1574	16750	26.203	201.347	9.20471e-31	2.5728
gene-A9K55_001642	8861	2680	543.369	118.61	9.66699e-31	-2.56395
gene-A9K55_007752	178	16	8.81636	0.566662	1.09849e-30	-4.30086
gene-A9K55_004555	39808	12198	449.136	99.3352	1.25289e-30	-2.54518
gene-A9K55_004598	13901	4242	353.442	77.8455	1.32705e-30	-2.55111
gene-A9K55_002767	59134	18172	1766.4	391.821	1.43825e-30	-2.54105
gene-A9K55_007065	2	284	0.037067	4.59595	1.47735e-30	6.24851
gene-A9K55_002943	412	83	4.95068	0.717572	1.65293e-30	-3.14778
gene-A9K55_003589	434	4876	20.6132	167.528	1.80016e-30	2.6509
gene-A9K55_002774	8777	2679	343.983	75.7842	1.82855e-30	-2.55075
gene-A9K55_004648	312	3596	5.19623	43.2934	2.07769e-30	2.68764
gene-A9K55_008285	144	1848	3.26337	30.2181	2.19806e-30	2.84227
gene-A9K55_002235	505	5570	10.2506	81.6984	3.03471e-30	2.62432
gene-A9K55_003974	550	126	16.9043	2.77908	3.30287e-30	-2.96319
gene-A9K55_000081	15629	4846	265.364	59.3889	3.77729e-30	-2.52811
gene-A9K55_000673	128	6	3.52439	0.119345	4.82556e-30	-5.21678
gene-A9K55_000357	2194	22675	101.197	754.997	5.02547e-30	2.53063
gene-A9K55_006050	428	4716	5.17008	41.1669	7.29494e-30	2.62284
gene-A9K55_002803	210	2484	5.04815	43.2677	1.00121e-29	2.7249
gene-A9K55_003568	2314	685	38.8423	8.29459	1.04747e-29	-2.59472
gene-A9K55_004836	172	2093	7.1313	62.9056	1.10316e-29	2.76567
gene-A9K55_005539	5177	1609	125.503	28.1471	1.12774e-29	-2.52462
gene-A9K55_002296	590	142	20.9634	3.63917	1.44079e-29	-2.8922
gene-A9K55_005943	5263	1643	133.489	30.066	1.49333e-29	-2.51822
gene-A9K55_007485	0	241	0	1.14898	1.53514e-29	10.5546
gene-A9K55_006703	446	97	21.3158	3.32836	1.5367e-29	-3.03768
gene-A9K55_007328	62	956	2.0726	23.2622	1.73076e-29	3.10604
gene-A9K55_008183	2941	891	86.3527	18.8715	1.80258e-29	-2.56138
gene-A9K55_000029	1558	452	46.143	9.65313	2.43128e-29	-2.62366
gene-A9K55_007342	7731	2450	84.8302	19.4043	2.70907e-29	-2.49658
gene-A9K55_002866	1338	13590	96.8144	710.146	2.89219e-29	2.50553
gene-A9K55_003704	89	1217	2.27179	22.5443	3.81927e-29	2.93333
gene-A9K55_005147	18727	6012	165.444	38.3362	3.84602e-29	-2.47796
Cordyceps_militaris_newGene_1664	1313	377	24.0359	4.97538	4.04413e-29	-2.6385
gene-A9K55_008535	160	1926	3.15437	27.5541	5.19338e-29	2.74999
gene-A9K55_009318	26582	8598	274.649	64.1245	5.75825e-29	-2.46714
gene-A9K55_005510	0	234	0	6.78119	6.45313e-29	10.5121
gene-A9K55_002882	95	1263	3.33113	31.994	7.56294e-29	2.89282
gene-A9K55_000674	5864	1879	114.466	26.4742	7.64765e-29	-2.4806
gene-A9K55_007436	13656	4423	279.139	65.258	8.07324e-29	-2.46518
gene-A9K55_007552	1711	511	155.053	33.4265	8.09162e-29	-2.58185
gene-A9K55_000650	2164	660	53.2057	11.7057	1.00438e-28	-2.55166
gene-A9K55_000022	1200	346	19.8811	4.13039	1.04643e-28	-2.63242
gene-A9K55_004805	4440	1426	155.838	36.126	1.2993e-28	-2.47724
gene-A9K55_009197	9985	3254	289.142	68.0077	1.47805e-28	-2.45628
gene-A9K55_007686	55	848	1.53015	17.1907	1.66791e-28	3.1057
Cordyceps_militaris_newGene_295	89	1189	3.5035	33.9573	1.7055e-28	2.89976
gene-A9K55_008749	913	255	32.787	6.59609	1.79307e-28	-2.67814
gene-A9K55_000325	7589	2473	225.39	53.011	1.8196e-28	-2.45636
gene-A9K55_006421	153	1816	5.79102	49.6915	1.82425e-28	2.72966
gene-A9K55_007135	420	95	19.2603	3.12745	2.07062e-28	-2.98105
gene-A9K55_008983	67	963	3.52966	36.9684	2.20314e-28	3.00483
Cordyceps_militaris_newGene_1622	8	341	0.257043	8.27601	2.24798e-28	4.55944
gene-A9K55_004650	0	228	0	4.95491	2.7476e-28	10.4746
gene-A9K55_000741	15673	5175	602.894	143.685	2.77688e-28	-2.4374
gene-A9K55_000308	27	554	1.28899	19.2783	2.91105e-28	3.5157
gene-A9K55_007721	26707	8858	389.398	93.2257	3.14114e-28	-2.43093
Cordyceps_militaris_newGene_1343	1277	378	53.652	11.2943	3.15227e-28	-2.59458
gene-A9K55_006920	1351	404	49.2363	10.613	3.58861e-28	-2.57991
gene-A9K55_007997	3564	1140	70.6257	16.3005	3.58861e-28	-2.48308
gene-A9K55_008177	1420	13857	17.7705	125.182	4.07408e-28	2.44779
gene-A9K55_001321	8518	2816	125.415	29.926	4.31698e-28	-2.43559
gene-A9K55_004309	115	1424	6.88469	61.9015	4.51503e-28	2.7905
gene-A9K55_000635	143	12	2.98589	0.179518	4.69322e-28	-4.39545
gene-A9K55_002366	11	376	0.094688	2.56592	5.59166e-28	4.24528
gene-A9K55_006196	83	1109	2.08469	20.1056	5.59586e-28	2.89987
gene-A9K55_003470	12	383	0.726528	16.7404	6.9637e-28	4.14732
Cordyceps_militaris_newGene_766	151	1757	2.06309	17.8353	7.33843e-28	2.70098
gene-A9K55_003518	18188	6107	508.339	123.202	8.0547e-28	-2.41321
gene-A9K55_007129	3093	996	119.401	27.7343	8.07266e-28	-2.47338
gene-A9K55_002297	988	287	27.3142	5.71607	8.20249e-28	-2.62157
Cordyceps_militaris_newGene_119	0	222	0	3.71333	8.81782e-28	10.4362
gene-A9K55_001994	0	222	0	4.4528	8.81782e-28	10.4362
gene-A9K55_007301	192	2142	3.90745	31.6029	9.15652e-28	2.64043
gene-A9K55_006798	1549	478	30.2316	6.73119	1.16717e-27	-2.53464
gene-A9K55_004998	11727	3950	162.345	39.4683	1.21131e-27	-2.40865
Cordyceps_militaris_newGene_1087	33	600	0.332213	4.38776	1.37008e-27	3.34211
gene-A9K55_005330	161	17	2.77473	0.210731	1.7574e-27	-4.0695
Cordyceps_militaris_newGene_1338	356	78	31.7651	4.99891	1.80685e-27	-3.02652
gene-A9K55_000390	9	343	0.19842	5.47718	2.15324e-27	4.39973
gene-A9K55_007154	2969	27971	115.89	788.328	2.21337e-27	2.39706
gene-A9K55_006990	12648	4313	88.8499	21.8706	2.6544e-27	-2.39089
gene-A9K55_007840	77	1023	1.30602	12.591	2.93582e-27	2.89157
gene-A9K55_005010	1045	313	61.8673	13.3744	3.24833e-27	-2.57744
Cordyceps_militaris_newGene_272	27	531	0.386198	5.85001	3.93645e-27	3.45455
Cordyceps_militaris_newGene_997	0	205	0	2.79873	3.98498e-27	10.3213
Cordyceps_militaris_newGene_1016	1783	16749	16.802	111.213	4.0547e-27	2.39285
gene-A9K55_003033	104195	36010	5404.18	1348.18	4.10221e-27	-2.3716
Cordyceps_militaris_newGene_479	4164	1407	61.8141	15.4562	4.10221e-27	-2.404
gene-A9K55_001781	112	5	6.8528	0.210707	4.49598e-27	-5.27983
gene-A9K55_000765	1481	468	28.0064	6.38934	5.58552e-27	-2.50037
gene-A9K55_006510	2809	931	73.7553	17.6464	6.41595e-27	-2.43179
gene-A9K55_005215	119	1399	1.20719	10.3158	6.98054e-27	2.71566
gene-A9K55_002796	0	203	0	3.38185	7.42585e-27	10.3072
gene-A9K55_004883	1835	593	54.3452	12.6612	7.70053e-27	-2.46814
Cordyceps_militaris_newGene_771	5585	1918	27.9985	6.93835	8.05362e-27	-2.38064
gene-A9K55_004419	48	732	1.94388	21.4947	8.35417e-27	3.08958
gene-A9K55_008722	289	2961	32.3613	239.577	8.47322e-27	2.51779
gene-A9K55_000415	30856	10769	599.014	150.91	9.11189e-27	-2.35744
gene-A9K55_000464	96	1178	1.85014	16.4133	9.1377e-27	2.77723
gene-A9K55_006915	615	170	22.8956	4.55259	9.18595e-27	-2.69269
gene-A9K55_000310	0	212	0	7.47183	9.64971e-27	10.3697
gene-A9K55_005603	28013	9791	785.042	198.05	1.02035e-26	-2.35533
gene-A9K55_005040	15649	5460	251.369	63.3092	1.08809e-26	-2.35785
gene-A9K55_003024	5644	1953	124.914	31.1975	1.30031e-26	-2.36972
gene-A9K55_007148	4474	1542	452.742	112.598	1.34187e-26	-2.37543
gene-A9K55_006836	447	113	17.321	3.14866	1.40754e-26	-2.82098
gene-A9K55_007863	9996	3492	396.207	99.8985	1.48614e-26	-2.35603
gene-A9K55_000965	338	3377	6.99141	50.5106	1.69267e-26	2.48155
Cordyceps_militaris_newGene_877	0	209	0	2.29047	1.76984e-26	10.3492
gene-A9K55_007051	410	101	5.84349	1.03839	1.89392e-26	-2.85808
gene-A9K55_008914	3044	1031	112.514	27.4972	1.99338e-26	-2.40053
gene-A9K55_008596	18	420	0.619316	10.4203	2.17078e-26	3.69892
gene-A9K55_006894	14085	4967	216.244	55.0457	2.29322e-26	-2.34246
gene-A9K55_004724	4536	1585	132.457	33.4045	3.22536e-26	-2.35561
gene-A9K55_007329	57	798	3.01464	30.7921	3.54698e-26	2.96659
Cordyceps_militaris_newGene_1093	852	258	59.4094	12.9752	3.58537e-26	-2.56152
gene-A9K55_003219	240	2442	5.06789	37.3365	5.60075e-26	2.50773
gene-A9K55_006860	576	5420	10.7276	72.9588	6.39774e-26	2.39518
gene-A9K55_000531	0	194	0	2.80354	6.80187e-26	10.2418
gene-A9K55_006490	101	1188	5.54751	47.5294	6.85956e-26	2.71624
gene-A9K55_003444	1019	322	15.1229	3.45164	6.91887e-26	-2.50022
gene-A9K55_005692	210	2160	33.5989	249.979	7.17268e-26	2.52328
gene-A9K55_003204	548	5153	13.4281	91.2246	8.38381e-26	2.39419
gene-A9K55_005492	2906	1005	84.8375	21.1827	8.78343e-26	-2.37044
gene-A9K55_004663	278	2755	8.52307	60.9565	8.94328e-26	2.46973
gene-A9K55_003279	0	192	0	5.32954	9.32522e-26	10.2269
gene-A9K55_008799	33	556	1.15234	14.2601	1.18297e-25	3.23226
gene-A9K55_005320	496	136	14.356	2.8405	1.27007e-25	-2.70408
gene-A9K55_003019	958	304	17.9945	4.11039	1.53765e-25	-2.49411
gene-A9K55_008035	62	815	4.10594	39.5562	2.02764e-25	2.87587
gene-A9K55_002200	70	888	1.68536	15.565	2.02764e-25	2.82476
gene-A9K55_007819	16029	5853	663.113	174.775	2.13993e-25	-2.29219
gene-A9K55_003996	803	249	5.75836	1.28826	2.14015e-25	-2.52727
gene-A9K55_005342	1335	445	27.8249	6.69415	2.40152e-25	-2.42333
gene-A9K55_002022	438	118	55.6169	10.7417	2.44413e-25	-2.72927
gene-A9K55_000510	0	189	0	5.05409	2.46025e-25	10.2042
gene-A9K55_006306	4095	35829	93.4122	589.968	2.46025e-25	2.29038
gene-A9K55_006719	2516	879	84.3194	21.2638	2.57326e-25	-2.35577
Cordyceps_militaris_newGene_428	268	2625	5.39087	38.1959	2.62513e-25	2.45283
Cordyceps_militaris_newGene_338	137	15	8.53919	0.653017	2.67711e-25	-4.01553
gene-A9K55_001026	14590	5355	320.212	84.8328	3.07682e-25	-2.28477
gene-A9K55_001303	145	1545	10.8442	83.6195	3.1068e-25	2.57395
gene-A9K55_001707	26	477	0.728806	9.84704	3.25309e-25	3.35414
Cordyceps_militaris_newGene_1345	18117	6681	316.957	84.9935	3.8517e-25	-2.27797
gene-A9K55_009060	718	6433	11.4947	74.3613	3.88764e-25	2.32451
gene-A9K55_006856	0	186	0	2.18229	4.70118e-25	10.1811
Cordyceps_militaris_newGene_1454	13	347	0.161879	3.37362	4.7626e-25	3.89032
gene-A9K55_005727	29	502	0.949892	11.8571	4.91631e-25	3.27078
gene-A9K55_006153	297	68	5.71942	0.937775	5.01038e-25	-2.96268
gene-A9K55_001245	3929	1430	162.513	42.6733	5.41739e-25	-2.2968
Cordyceps_militaris_newGene_165	5000	1831	67.3412	17.7926	5.8063e-25	-2.28798
gene-A9K55_000816	4771	1752	186.95	49.5611	7.35477e-25	-2.28397
gene-A9K55_003137	2466	879	78.1123	20.0967	9.34369e-25	-2.32681
gene-A9K55_007536	6235	2309	148.739	39.7455	9.44599e-25	-2.27183
gene-A9K55_008036	547	4949	7.95437	52.0096	9.48183e-25	2.33855
gene-A9K55_006542	84	987	6.65926	57.105	1.05033e-24	2.7145
gene-A9K55_001164	1186	401	25.0714	6.10587	1.06369e-24	-2.40275
gene-A9K55_007237	670	207	7.599	1.68927	1.1202e-24	-2.53239
gene-A9K55_004175	1665	583	33.7673	8.53508	1.33732e-24	-2.35242
gene-A9K55_002860	1121	377	114.547	27.8006	1.35999e-24	-2.41044
gene-A9K55_004389	4562	38821	155.906	957.82	1.4151e-24	2.25029
gene-A9K55_005306	1482	514	31.9811	8.00792	1.46746e-24	-2.36613
gene-A9K55_002227	301	2831	8.0725	54.9043	1.52701e-24	2.39434
gene-A9K55_009312	475	4302	10.2438	67.0231	1.59549e-24	2.34
gene-A9K55_005440	388	104	34.796	6.70611	1.62521e-24	-2.73637
Cordyceps_militaris_newGene_1308	211951	80335	1918.63	524.922	1.66218e-24	-2.23841
gene-A9K55_003665	3948	33536	318.992	1956.31	1.6775e-24	2.24771
Cordyceps_militaris_newGene_1505	0	181	0	3.56629	1.73437e-24	10.1418
gene-A9K55_000499	320	2987	3.30061	22.2968	1.80043e-24	2.38344
gene-A9K55_006545	129	1367	0.559909	4.30877	1.85287e-24	2.56595
gene-A9K55_005318	32333	12248	664.829	181.793	1.85821e-24	-2.23923
gene-A9K55_004733	297	71	17.7503	3.03965	2.20717e-24	-2.90054
gene-A9K55_008685	1031	8891	14.9838	93.3089	2.20717e-24	2.26942
gene-A9K55_008750	1683	594	35.3695	9.00301	2.22749e-24	-2.34097
gene-A9K55_008766	145	19	4.16238	0.393862	2.38582e-24	-3.75953
gene-A9K55_006728	0	179	0	5.58325	2.40198e-24	10.1258
gene-A9K55_001324	28217	10730	498.577	136.847	2.43103e-24	-2.23368
gene-A9K55_008309	5339	2007	108.915	29.5456	2.8141e-24	-2.25022
gene-A9K55_004762	54	708	0.580809	5.52382	2.83975e-24	2.87187
gene-A9K55_004091	180	1785	3.54073	25.4308	2.86013e-24	2.47048
Cordyceps_militaris_newGene_16	8	285	0.074278	1.919	2.86272e-24	4.30077
gene-A9K55_002531	219	2108	5.77914	40.146	3.26155e-24	2.42761
gene-A9K55_006288	31	505	0.455848	5.43009	3.4032e-24	3.18345
gene-A9K55_006118	364	3319	8.65938	57.0135	3.4032e-24	2.34967
gene-A9K55_005768	1135	9692	47.1186	290.548	3.53007e-24	2.25523
gene-A9K55_008591	2	213	0.062007	5.11732	3.55134e-24	5.83375
gene-A9K55_008878	996	8529	21.8425	135.113	3.62766e-24	2.25927
Cordyceps_militaris_newGene_38	13	334	0.271023	5.20235	3.6485e-24	3.83526
gene-A9K55_003848	253	56	4.2105	0.668055	3.9199e-24	-3.01081
gene-A9K55_008307	10445	3981	1170.78	322.054	3.94731e-24	-2.23035
gene-A9K55_005732	435	3897	8.57613	55.5409	4.34878e-24	2.32425
gene-A9K55_008789	1338	471	122.299	31.0788	5.82464e-24	-2.34467
Cordyceps_militaris_newGene_1110	658	210	11.934	2.74112	6.39937e-24	-2.48558
gene-A9K55_009354	336	3055	41.0935	270.451	6.53038e-24	2.34554
gene-A9K55_004238	240	2256	3.15001	21.4329	6.75807e-24	2.39344
gene-A9K55_000491	28057	10868	367.448	102.742	7.84535e-24	-2.20704
gene-A9K55_002777	7797	2999	117.451	32.6108	8.49341e-24	-2.21716
gene-A9K55_002242	552	4815	6.90156	43.493	9.18975e-24	2.28582
Cordyceps_militaris_newGene_1058	1211	426	6.541	1.65912	9.27762e-24	-2.34562
gene-A9K55_002034	8282	3195	153.895	42.8464	9.7959e-24	-2.21289
gene-A9K55_004845	1993	731	57.5491	15.237	9.97146e-24	-2.28553
gene-A9K55_001822	3761	1437	141.021	38.88	1.20744e-23	-2.22672
gene-A9K55_001499	2466	20305	57.2368	340.308	1.57884e-23	2.20276
gene-A9K55_002008	2287	853	124.784	33.5983	1.6605e-23	-2.26141
gene-A9K55_001810	4284	1651	357.214	99.3376	1.72926e-23	-2.21429
gene-A9K55_000805	88	0	1.70128	0	1.7606e-23	-9.94041
gene-A9K55_001171	49	647	0.398078	3.80533	2.00535e-23	2.88185
gene-A9K55_002291	755	253	25.6967	6.20758	2.04951e-23	-2.41538
gene-A9K55_001846	3525	1360	76.7063	21.3625	2.44325e-23	-2.21267
Cordyceps_militaris_newGene_782	143	20	7.24756	0.734875	2.59449e-23	-3.66611
gene-A9K55_009000	3156	1206	156.637	43.2025	2.9905e-23	-2.2265
gene-A9K55_006971	3731	1448	21.7159	6.08097	3.23431e-23	-2.20416
gene-A9K55_003430	3933	1532	123.862	34.8221	3.76907e-23	-2.19888
gene-A9K55_007282	1367	11200	39.3441	232.808	3.77498e-23	2.19555
Cordyceps_militaris_newGene_1139	128	15	4.38774	0.337211	3.8963e-23	-3.91756
gene-A9K55_008779	4050	1583	83.4374	23.5376	4.47309e-23	-2.19393
gene-A9K55_003835	320	2827	7.4274	47.3645	4.77017e-23	2.30402
gene-A9K55_003442	499	156	38.8064	8.73751	5.40439e-23	-2.51506
gene-A9K55_003713	4895	1928	113.641	32.3078	5.70494e-23	-2.1829
Cordyceps_militaris_newGene_1203	3086	1191	57.3342	15.9708	5.73324e-23	-2.2122
gene-A9K55_007306	169	30	2.61	0.334356	5.84468e-23	-3.32585
gene-A9K55_005039	11962	4781	26.06	7.51865	7.36496e-23	-2.16182
gene-A9K55_007669	5	231	0.101215	4.20658	7.67584e-23	4.6664
Cordyceps_militaris_newGene_690	14	321	0.280327	4.64814	8.78363e-23	3.6718
gene-A9K55_006596	767	265	24.2892	6.05389	8.92987e-23	-2.37132
gene-A9K55_009352	58	703	2.3946	21.0613	9.18115e-23	2.75872
gene-A9K55_008532	3705	1466	371.306	106.06	1.0757e-22	-2.17625
gene-A9K55_004817	4	221	0.017317	0.689247	1.11248e-22	4.91819
gene-A9K55_000250	1189	436	65.5413	17.3436	1.12988e-22	-2.28571
gene-A9K55_001961	978	352	19.7137	5.1126	1.28584e-22	-2.31252
gene-A9K55_006668	6869	2757	265.206	76.8238	1.33237e-22	-2.15572
gene-A9K55_005072	8565	3447	208.121	60.4533	1.34762e-22	-2.15185
gene-A9K55_005718	682	233	13.733	3.37874	1.37515e-22	-2.38742
Cordyceps_militaris_newGene_328	0	164	0	2.40698	1.38697e-22	9.99969
gene-A9K55_005465	464	145	20.2155	4.55545	1.44046e-22	-2.51554
gene-A9K55_001188	2448	953	56.705	15.9224	1.70841e-22	-2.19965
Cordyceps_militaris_newGene_1319	3045	1196	40.2518	12.5047	1.71195e-22	-2.18686
gene-A9K55_000831	67364	27508	1114.72	328.569	1.92119e-22	-2.13091
gene-A9K55_001495	7216	2916	124.949	36.4505	1.94275e-22	-2.14593
gene-A9K55_004055	875	7059	29.5858	172.453	1.94965e-22	2.17321
gene-A9K55_000540	3593	1435	76.1307	21.9406	1.97252e-22	-2.1628
gene-A9K55_008695	65	747	2.24943	18.6743	2.03376e-22	2.68213
gene-A9K55_001260	403	3404	6.53406	39.8887	2.2842e-22	2.23934
Cordyceps_militaris_newGene_161	119	14	5.68354	0.466496	2.33293e-22	-3.91091
Cordyceps_militaris_newGene_1675	10	281	0.46918	10.1955	2.44728e-22	3.96166
gene-A9K55_007028	76	834	2.46924	19.5927	2.46088e-22	2.61577
gene-A9K55_005639	480	153	2.10552	0.484171	2.46088e-22	-2.48705
gene-A9K55_007029	27	429	1.12862	13.0525	2.63647e-22	3.14692
gene-A9K55_002298	0	161	0	3.22499	2.75446e-22	9.97308
gene-A9K55_006209	83	884	2.27073	17.4572	3.19086e-22	2.57278
gene-A9K55_002216	192	1738	8.56682	56.1196	4.03888e-22	2.33892
gene-A9K55_004837	5219	2126	46.7778	13.7533	4.18017e-22	-2.13433
gene-A9K55_003759	6298	2574	145.892	43.0301	4.30557e-22	-2.1296
gene-A9K55_008142	273	2360	2.89055	18.06	4.39856e-22	2.27265
gene-A9K55_001724	6814	2792	835.689	247.142	4.722e-22	-2.12592
gene-A9K55_003100	351	103	8.62394	1.81149	5.18198e-22	-2.60574
gene-A9K55_000359	0	158	0	2.8171	5.5489e-22	9.94597
gene-A9K55_000293	8	256	0.359035	9.29034	5.84766e-22	4.14604
gene-A9K55_007915	70	773	1.0543	8.42267	6.69826e-22	2.62471
gene-A9K55_000821	2	190	0.100242	6.85237	7.97909e-22	5.66902
gene-A9K55_006361	1029	385	57.6354	15.5435	8.01567e-22	-2.25662
gene-A9K55_001446	2332	931	78.6567	22.6644	8.75115e-22	-2.16331
Cordyceps_militaris_newGene_1459	58	675	2.62483	22.2128	8.83708e-22	2.70009
gene-A9K55_000077	1264	485	27.0496	7.4794	9.0542e-22	-2.22035
gene-A9K55_008419	124	17	9.20614	0.892033	9.0542e-22	-3.69302
gene-A9K55_004704	20252	8470	511.21	154.327	9.97889e-22	-2.0964
gene-A9K55_002267	693	5486	26.1747	149.574	1.0052e-21	2.1459
gene-A9K55_004870	173	1561	3.63423	23.6682	1.03604e-21	2.33424
gene-A9K55_006326	338	2822	15.0321	90.7233	1.06133e-21	2.22254
gene-A9K55_000281	0	156	0	3.83952	1.11633e-21	9.92761
gene-A9K55_001056	410	3370	11.5575	68.71	1.14797e-21	2.20002
gene-A9K55_008623	1378	535	16.1766	4.53068	1.23041e-21	-2.20341
gene-A9K55_000215	543	186	8.74743	2.16041	1.35127e-21	-2.38343
Cordyceps_militaris_newGene_261	3	195	0.038116	2.38886	1.35466e-21	5.14229
gene-A9K55_003544	84	870	2.82084	21.1093	1.60045e-21	2.5325
gene-A9K55_008697	511	4112	62.6277	364	1.67016e-21	2.16946
gene-A9K55_005578	8	249	0.142328	3.19988	2.03394e-21	4.10607
gene-A9K55_000492	106	1030	1.77594	12.511	2.23273e-21	2.44073
gene-A9K55_000504	249	65	15.9089	2.96331	2.28031e-21	-2.77338
gene-A9K55_004095	2692	1103	88.2227	26.0853	2.60742e-21	-2.12587
gene-A9K55_006592	2691	1104	39.6721	11.742	2.84488e-21	-2.12403
gene-A9K55_006260	773	5983	19.9924	111.721	3.13419e-21	2.11341
gene-A9K55_003987	1203	470	24.6251	6.94609	3.14243e-21	-2.1943
gene-A9K55_006170	843	6503	6.83906	38.0783	3.23405e-21	2.1086
gene-A9K55_001792	2306	17422	28.0427	152.974	3.39134e-21	2.07862
gene-A9K55_005620	3483	1458	121.436	36.6904	3.47791e-21	-2.095
Cordyceps_militaris_newGene_1511	928	353	17.502	4.50359	3.586e-21	-2.23273
gene-A9K55_004684	562	197	53.6758	13.5726	3.85484e-21	-2.35022
gene-A9K55_006590	23193	9926	498.516	154.001	3.90533e-21	-2.06317
gene-A9K55_002792	2280	934	187.117	55.3383	4.02334e-21	-2.12613
gene-A9K55_003926	37	489	3.062	29.8599	4.35449e-21	2.88243
gene-A9K55_007319	21846	9368	252.768	78.2389	4.45339e-21	-2.06032
gene-A9K55_001473	77	0	5.47722	0	4.54033e-21	-9.74798
gene-A9K55_002588	13959	5976	199.62	61.68	4.57501e-21	-2.0627
gene-A9K55_001219	201	1733	3.97192	24.7847	4.59046e-21	2.26871
gene-A9K55_002490	7962	59285	228.639	1229.02	4.87569e-21	2.05767
gene-A9K55_007023	211	52	6.95098	1.23658	5.24803e-21	-2.85562
gene-A9K55_008511	362	2923	6.06525	35.3544	5.31427e-21	2.17432
gene-A9K55_005261	379	3048	22.4378	130.282	5.66068e-21	2.16854
gene-A9K55_008882	79	811	1.66644	12.4249	6.10491e-21	2.51964
gene-A9K55_004266	61	674	2.28145	18.3694	6.35744e-21	2.62531
gene-A9K55_001538	7787	3341	89.2056	27.6259	6.89009e-21	-2.05952
gene-A9K55_004232	4779	2038	37.2585	11.4707	7.11419e-21	-2.06825
gene-A9K55_000585	381	3049	3.63883	21.0239	7.59545e-21	2.16142
gene-A9K55_007106	106	13	12.2414	1.02733	7.62607e-21	-3.8498
gene-A9K55_002969	8359	3602	188.606	58.655	8.54577e-21	-2.05327
gene-A9K55_008003	236	62	3.98559	0.750488	8.64122e-21	-2.76405
gene-A9K55_001798	2147	15952	32.6609	175.234	9.71656e-21	2.05451
gene-A9K55_003041	484	168	13.2048	3.30855	9.85665e-21	-2.36422
gene-A9K55_003027	23	371	0.381329	4.49176	9.94114e-21	3.16794
gene-A9K55_008954	720	270	6.79839	1.83819	1.02091e-20	-2.25315
gene-A9K55_001165	47	561	0.896973	7.78682	1.02771e-20	2.73615
gene-A9K55_008944	15030	6531	378.466	118.701	1.083e-20	-2.04123
gene-A9K55_004181	282	2299	4.74252	27.9403	1.13877e-20	2.1881
gene-A9K55_008827	1204	482	25.1506	7.26756	1.1728e-20	-2.15914
gene-A9K55_001333	42	520	1.62978	14.7055	1.18682e-20	2.78863
gene-A9K55_004935	1102	438	54.1845	15.5178	1.19966e-20	-2.1695
gene-A9K55_003344	695	5278	12.1084	66.4069	1.21035e-20	2.08598
gene-A9K55_000984	156938	68683	12682.9	4006.6	1.23289e-20	-2.03095
gene-A9K55_007359	1302	9710	23.8379	128.414	1.25122e-20	2.05988
gene-A9K55_001662	199	1685	3.55998	21.8144	1.31592e-20	2.24261
gene-A9K55_008590	7343	3184	63.263	19.7988	1.32879e-20	-2.04426
gene-A9K55_002092	0	147	0	7.81024	1.33125e-20	9.84197
gene-A9K55_006613	16112	7029	276.256	86.9908	1.33125e-20	-2.0355
Cordyceps_militaris_newGene_1492	166	35	8.98771	1.35872	1.38506e-20	-3.07873
gene-A9K55_002726	899	6753	19.1982	104.13	1.39313e-20	2.07024
gene-A9K55_004541	1721	710	32.5565	9.68994	1.44876e-20	-2.11589
gene-A9K55_002133	3	185	0.044647	2.96927	1.52508e-20	5.0664
Cordyceps_militaris_newGene_195	557	201	11.5172	2.9878	1.55474e-20	-2.30835
gene-A9K55_006036	2683	1135	59.238	18.0934	1.61074e-20	-2.07978
gene-A9K55_005659	51046	22442	446.443	141.674	1.7136e-20	-2.02437
gene-A9K55_009054	106	994	4.67431	31.8111	1.73665e-20	2.38941
Cordyceps_militaris_newGene_990	0	145	0	2.85473	1.90366e-20	9.82223
gene-A9K55_001868	1038	7723	39.8938	214.438	1.94526e-20	2.05647
gene-A9K55_007884	41706	18376	618.475	196.703	1.99168e-20	-2.02121
gene-A9K55_008402	76257	33646	4704.03	1498.19	2.05168e-20	-2.01922
gene-A9K55_005096	4572	1985	97.6623	30.6041	2.10855e-20	-2.04238
gene-A9K55_004768	86	841	1.79254	12.668	2.1782e-20	2.44968
gene-A9K55_004422	7299	3193	386.241	121.944	2.2297e-20	-2.03152
gene-A9K55_006919	1438	591	12.4503	3.69118	2.32758e-20	-2.12132
gene-A9K55_007772	2557	18670	37.9644	200.131	2.39021e-20	2.02937
gene-A9K55_006195	1035	7664	45.3325	242.299	2.58616e-20	2.04959
gene-A9K55_005159	28	404	0.462074	4.97044	2.62281e-20	3.00803
gene-A9K55_004162	2423	1030	31.7692	9.74773	2.74003e-20	-2.07276
gene-A9K55_006890	253	72	12.5423	2.54759	2.84413e-20	-2.64916
gene-A9K55_008592	280	2251	4.72123	27.4066	2.88081e-20	2.16792
gene-A9K55_008527	199	1660	12.2445	73.9112	3.09156e-20	2.22105
gene-A9K55_001550	307	2442	7.6653	44.0647	3.09583e-20	2.15264
gene-A9K55_005032	858	6364	11.3941	61.005	3.17827e-20	2.05198
gene-A9K55_003573	504	181	45.6342	11.7948	3.263e-20	-2.3152
gene-A9K55_006818	138	1215	2.88074	18.3506	3.28692e-20	2.29868
Cordyceps_militaris_newGene_838	4	196	0.125532	4.5575	3.31815e-20	4.74513
Cordyceps_militaris_newGene_699	21	344	0.347764	4.11841	3.35438e-20	3.18969
gene-A9K55_006275	3669	1600	141.654	44.5731	3.48451e-20	-2.03599
gene-A9K55_007657	545	200	25.807	6.82038	3.83113e-20	-2.28412
gene-A9K55_005810	1214	497	22.2664	6.58202	4.00261e-20	-2.12688
gene-A9K55_003128	1520	634	39.126	11.7696	4.03772e-20	-2.10002
gene-A9K55_004976	141	27	6.4062	0.88558	4.13628e-20	-3.21582
gene-A9K55_008016	122	1096	1.49205	9.74605	4.23549e-20	2.32766
gene-A9K55_005469	143	1242	2.82049	17.6972	5.4252e-20	2.27907
Cordyceps_militaris_newGene_531	0	142	0	4.89602	5.61424e-20	9.7921
gene-A9K55_005670	8	226	1.52223	33.2478	5.6522e-20	3.96634
gene-A9K55_008547	2793	1220	98.3381	31.0019	5.68812e-20	-2.03358
gene-A9K55_001946	51	570	2.78406	22.5456	5.68812e-20	2.64148
gene-A9K55_001577	2781	1205	89.1856	27.8945	5.88004e-20	-2.04521
gene-A9K55_008746	628	239	9.07147	2.48444	5.95272e-20	-2.23178
gene-A9K55_005373	324	105	6.39686	1.48744	6.23094e-20	-2.46259
gene-A9K55_008546	32025	14422	483.854	157.281	7.43406e-20	-1.9897
gene-A9K55_000339	269	2134	1.92834	11.0516	7.59373e-20	2.14872
gene-A9K55_009039	718	280	13.1691	3.70189	7.73215e-20	-2.1967
Cordyceps_militaris_newGene_798	40	484	0.345546	3.04495	8.40225e-20	2.7554
gene-A9K55_001256	338	111	4.04763	0.955272	8.5028e-20	-2.44355
gene-A9K55_007569	6379	2852	452.327	145.99	8.68737e-20	-2.00008
gene-A9K55_000365	291	2280	5.21042	29.4782	9.31749e-20	2.13081
Cordyceps_militaris_newGene_5	175	1454	10.4475	62.8703	1.08106e-19	2.21524
gene-A9K55_000054	0	139	0	1.97194	1.16777e-19	9.76133
gene-A9K55_002932	6101	2741	270.644	87.7494	1.1935e-19	-1.99307
gene-A9K55_007014	19986	9076	372.055	121.962	1.32576e-19	-1.97763
Cordyceps_militaris_newGene_863	16	293	0.218681	2.90076	1.43433e-19	3.3487
gene-A9K55_007369	4116	1845	84.2819	27.2701	1.50022e-19	-1.99631
gene-A9K55_003762	133	25	1.42784	0.192823	1.63116e-19	-3.24196
Cordyceps_militaris_newGene_1199	448	163	3.90272	1.02624	1.63772e-19	-2.29628
gene-A9K55_005255	0	138	0	2.04421	1.68873e-19	9.75093
gene-A9K55_005885	9966	4536	361.99	118.934	1.90481e-19	-1.97434
gene-A9K55_007734	2424	1067	33.118	10.5145	1.97169e-19	-2.02245
gene-A9K55_009163	38090	17448	642.535	212.456	1.97231e-19	-1.96513
Cordyceps_militaris_newGene_211	1550	10981	26.358	134.009	2.09939e-19	1.98582
gene-A9K55_007903	11556	5281	293.1	96.6817	2.25904e-19	-1.96851
gene-A9K55_007761	127	1095	4.25453	26.4946	2.25904e-19	2.26844
gene-A9K55_005731	6463	2939	96.6594	31.7295	2.30659e-19	-1.97561
gene-A9K55_003215	83	782	1.12898	7.70302	2.56982e-19	2.39594
gene-A9K55_002125	6088	2774	215.14	70.7573	2.70397e-19	-1.97272
gene-A9K55_000323	1676	11805	21.0762	107.157	2.72591e-19	1.97746
gene-A9K55_002715	7	212	0.252451	6.31867	3.00118e-19	4.06451
gene-A9K55_005771	20071	9249	1252.94	416.765	3.10379e-19	-1.95651
gene-A9K55_007554	65	653	1.19291	8.7587	3.10584e-19	2.48815
gene-A9K55_003457	23	345	0.557003	6.18806	3.12336e-19	3.06316
gene-A9K55_008281	56	589	1.82745	14.0472	3.18702e-19	2.55407
gene-A9K55_009253	729	5222	32.0232	165.803	3.31628e-19	2.00169
gene-A9K55_006065	0	135	0	2.30946	3.53122e-19	9.71925
gene-A9K55_006248	0	135	0	2.81555	3.53122e-19	9.71925
Cordyceps_militaris_newGene_879	4	178	0.091449	3.05932	3.54237e-19	4.60627
gene-A9K55_009260	2835	1284	82.3215	26.8942	4.39658e-19	-1.98135
gene-A9K55_007690	1025	7230	23.3124	118.787	4.4746e-19	1.97949
gene-A9K55_005757	1998	887	74.0893	23.7499	4.86202e-19	-2.01014
gene-A9K55_002301	21	325	0.555091	6.43411	4.91266e-19	3.10776
gene-A9K55_006145	334	2509	4.7587	25.8613	5.14425e-19	2.07011
gene-A9K55_009052	7211	3332	254.811	84.9798	5.38095e-19	-1.95254
gene-A9K55_002293	2318	1039	34.5688	11.1849	5.81472e-19	-1.9963
Cordyceps_militaris_newGene_770	15093	7027	75.9106	25.5127	6.03951e-19	-1.94166
Cordyceps_militaris_newGene_755	100	14	1.83451	0.179297	6.08645e-19	-3.66015
gene-A9K55_005262	119	1023	4.56776	28.4913	6.31278e-19	2.26413
gene-A9K55_000430	496	190	16.2966	4.48856	8.05273e-19	-2.22217
gene-A9K55_000902	226	1748	5.47555	30.5762	8.81592e-19	2.11209
gene-A9K55_006652	3	168	0.070414	3.00325	8.91695e-19	4.92746
gene-A9K55_007821	236	72	3.73496	0.815062	9.40707e-19	-2.54884
gene-A9K55_004510	6	193	0.130596	3.12289	1.07242e-18	4.14851
gene-A9K55_003761	117	21	15.0362	1.91321	1.07242e-18	-3.30696
gene-A9K55_003880	9195	4310	88.2616	29.8596	1.07389e-18	-1.93191
gene-A9K55_008973	0	131	0	2.02345	1.08891e-18	9.67591
gene-A9K55_007925	642	4545	13.3414	68.2553	1.36899e-18	1.9847
gene-A9K55_008647	655	4631	6.44522	32.9376	1.36989e-18	1.98282
gene-A9K55_005730	2375	1084	119.577	39.3816	1.42784e-18	-1.97019
Cordyceps_militaris_newGene_1554	249	79	11.5344	2.61432	1.51405e-18	-2.4926
gene-A9K55_006494	206	1594	5.76128	32.3247	1.5296e-18	2.11267
gene-A9K55_007370	3768	1757	167.863	56.4715	1.56661e-18	-1.93937
gene-A9K55_005339	12488	5911	376.252	128.555	1.65735e-18	-1.91783
gene-A9K55_005208	49	519	1.38428	10.748	1.69132e-18	2.5639
Cordyceps_militaris_newGene_359	1077	469	18.0435	5.83827	1.72231e-18	-2.03777
gene-A9K55_005265	28	365	1.14093	10.9826	1.78353e-18	2.86163
gene-A9K55_006636	4726	2218	97.5571	33.0382	1.78969e-18	-1.93007
gene-A9K55_001464	5190	2440	191.173	64.8754	1.82027e-18	-1.92757
gene-A9K55_003520	6384	3012	114.938	39.1431	1.90771e-18	-1.92247
gene-A9K55_002791	23033	10962	476.417	163.666	1.92459e-18	-1.90996
gene-A9K55_002416	541	3838	6.68051	34.2116	2.00451e-18	1.98769
gene-A9K55_002804	1452	9896	16.4668	81.0325	2.08183e-18	1.92995
gene-A9K55_006385	308	2272	7.62293	40.7032	2.10383e-18	2.04386
gene-A9K55_000663	418	158	8.61084	2.33629	2.29959e-18	-2.24121
gene-A9K55_009029	215	1642	12.0793	66.7539	2.29959e-18	2.0938
gene-A9K55_009254	1553	10553	19.5501	95.9045	2.29959e-18	1.92568
gene-A9K55_007775	0	128	0	2.72761	2.30347e-18	9.64253
gene-A9K55_004278	3303	1547	400.303	135.344	2.33164e-18	-1.93298
gene-A9K55_000188	11	237	0.277662	4.37228	2.45701e-18	3.57979
gene-A9K55_008284	6545	3104	44.6775	15.2947	2.50108e-18	-1.915
gene-A9K55_008166	1111	7587	12.5189	61.7189	2.53712e-18	1.9328
gene-A9K55_003879	10137	4829	172.673	59.373	2.55401e-18	-1.90858
Cordyceps_militaris_newGene_449	15	264	0.25878	3.51854	2.67693e-18	3.291
gene-A9K55_004182	275	2042	8.71029	46.8455	2.69169e-18	2.05334
Cordyceps_militaris_newGene_303	95	826	2.47192	15.7566	3.45077e-18	2.28028
gene-A9K55_004432	5672	2701	119.445	41.0568	3.47939e-18	-1.90909
gene-A9K55_001647	532	215	13.2611	3.87064	3.70928e-18	-2.14504
gene-A9K55_005850	900	392	23.094	7.24956	3.78869e-18	-2.03741
gene-A9K55_000781	60	586	1.08971	7.75484	3.84182e-18	2.44732
gene-A9K55_004941	173	1347	6.31971	35.5559	4.07809e-18	2.12154
Cordyceps_militaris_newGene_462	234	1753	3.22147	17.4407	4.17522e-18	2.06604
gene-A9K55_002546	293	102	12.9151	3.235	4.23953e-18	-2.35929
gene-A9K55_007098	0	118	0	1.68493	4.68411e-18	9.52533
gene-A9K55_000386	550	3838	8.43055	42.5335	4.74853e-18	1.96389
gene-A9K55_004291	4243	2024	179.076	61.6513	4.89645e-18	-1.90658
gene-A9K55_008103	5446	2609	161.278	55.7753	5.01054e-18	-1.90042
gene-A9K55_004646	121	994	3.59757	21.3712	5.06502e-18	2.19862
gene-A9K55_005738	42	456	0.782886	6.16591	5.10816e-18	2.59922
gene-A9K55_003313	12932	6249	277.388	96.7514	5.21587e-18	-1.88801
Cordyceps_militaris_newGene_381	39	435	0.7708	6.35127	5.54101e-18	2.6379
gene-A9K55_002759	430	3032	7.41463	37.7734	5.73285e-18	1.97885
gene-A9K55_005303	139998	68149	3723.2	1308.24	5.88776e-18	-1.87742
gene-A9K55_006665	8611	4168	81.531	28.4865	6.74365e-18	-1.88557
gene-A9K55_003083	424	2985	2.88705	14.6803	6.74404e-18	1.97658
gene-A9K55_006617	12	237	0.787379	11.4856	7.00149e-18	3.45523
gene-A9K55_008570	1261	572	29.1379	9.53219	7.07723e-18	-1.97896
gene-A9K55_000340	251	1844	5.09841	27.0898	7.0782e-18	2.0379
gene-A9K55_001284	0	125	0	2.65622	7.17341e-18	9.60836
gene-A9K55_003042	2244	1057	40.9604	13.9194	8.8136e-18	-1.92472
gene-A9K55_002317	5	177	0.139324	3.77539	9.19643e-18	4.28256
gene-A9K55_007443	3826	1843	267.678	93.0621	9.33458e-18	-1.89247
gene-A9K55_008999	0	116	0	1.37156	1.03777e-17	9.5007
gene-A9K55_005455	0	123	0	5.33727	1.05646e-17	9.58512
gene-A9K55_009034	363	2560	8.08126	41.1581	1.09882e-17	1.97905
gene-A9K55_006308	199	1491	4.50753	24.4433	1.16804e-17	2.06616
gene-A9K55_006005	8239	4032	95.7462	33.8208	1.27316e-17	-1.86972
gene-A9K55_002367	193	1450	16.3474	88.6775	1.27785e-17	2.07008
gene-A9K55_006099	35409	17452	1357.13	482.815	1.29294e-17	-1.8595
gene-A9K55_005343	1040	6905	9.31282	44.6348	1.35076e-17	1.89218
gene-A9K55_000537	124	26	13.818	2.09466	1.3585e-17	-3.08471
gene-A9K55_004643	1595	745	30.1639	10.1628	1.38238e-17	-1.9368
gene-A9K55_006269	43697	21601	902.068	321.879	1.49252e-17	-1.85521
gene-A9K55_001221	1037	6873	14.1033	67.514	1.49308e-17	1.88965
gene-A9K55_004202	3327	1612	92.475	32.3442	1.50263e-17	-1.88405
gene-A9K55_004050	0	122	0	2.26962	1.54734e-17	9.57336
gene-A9K55_007352	10674	5255	139.264	49.4897	1.57932e-17	-1.86109
gene-A9K55_007816	10726	5283	197.56	70.2283	1.61596e-17	-1.86044
gene-A9K55_000200	17674	8733	203.809	72.691	1.66342e-17	-1.85585
gene-A9K55_003582	155	40	17.9081	3.26372	1.66792e-17	-2.78804
gene-A9K55_004829	449	3091	9.86816	49.0631	1.76167e-17	1.94429
gene-A9K55_006696	254	1832	4.76752	24.8292	1.77818e-17	2.01135
gene-A9K55_006215	457	3137	9.40722	46.6522	2.01084e-17	1.94012
Cordyceps_militaris_newGene_940	68	622	1.54877	6.27908	2.05762e-17	2.35299
gene-A9K55_004685	372	2588	6.62568	33.3416	2.05762e-17	1.95942
gene-A9K55_005741	4	161	0.062613	1.8166	2.08262e-17	4.46159
gene-A9K55_008167	8331	4118	104.128	37.1494	2.18784e-17	-1.85529
gene-A9K55_006781	0	121	0	4.66487	2.26997e-17	9.5615
gene-A9K55_008620	1062	487	42.2502	13.9675	2.29595e-17	-1.96322
gene-A9K55_009073	454	3109	11.4139	56.4982	2.33892e-17	1.93669
gene-A9K55_001194	2027	968	23.7326	8.17636	2.35545e-17	-1.90488
gene-A9K55_009287	10445	5182	264.937	94.8722	2.42784e-17	-1.84998
gene-A9K55_007779	22	305	0.590919	6.0132	2.44839e-17	2.94934
gene-A9K55_008505	54	526	1.11359	7.91929	2.54997e-17	2.44329
Cordyceps_militaris_newGene_1332	31	365	0.901183	7.67098	2.58827e-17	2.71524
gene-A9K55_005200	11126	5529	79.6582	28.5729	2.59278e-17	-1.8476
Cordyceps_militaris_newGene_1011	227	1643	3.0226	15.9441	2.8365e-17	2.01635
gene-A9K55_004167	1451	685	27.4462	9.35233	3.08532e-17	-1.92141
gene-A9K55_001911	559	3762	4.30079	20.8917	3.28481e-17	1.91162
gene-A9K55_006075	97	804	1.93126	11.6327	3.34521e-17	2.21131
gene-A9K55_006116	457	3106	7.88203	38.6864	3.41455e-17	1.9258
gene-A9K55_006507	2706	1325	102.937	36.3864	3.47153e-17	-1.86883
gene-A9K55_007260	194	1426	18.8211	100.246	3.66596e-17	2.03856
gene-A9K55_001444	899	410	36.0265	11.8492	3.9018e-17	-1.97106
gene-A9K55_006091	792	357	14.3967	4.67855	3.96599e-17	-1.98788
Cordyceps_militaris_newGene_1364	133	1031	4.38587	24.6348	4.06389e-17	2.11501
gene-A9K55_005461	475	199	15.5137	4.67564	4.5185e-17	-2.09305
Cordyceps_militaris_newGene_915	624	4147	5.3713	25.5105	4.52914e-17	1.89351
gene-A9K55_001989	82	11	4.0683	0.391504	4.58108e-17	-3.7176
gene-A9K55_006407	49	484	0.552763	3.94668	4.96617e-17	2.46321
gene-A9K55_004599	7279	3648	108.868	39.3774	4.9819e-17	-1.83537
gene-A9K55_003465	82519	41740	3321.48	1212.74	5.06551e-17	-1.82208
Cordyceps_militaris_newGene_1233	0	110	0	2.15753	5.13967e-17	9.42419
gene-A9K55_008625	604	4013	11.4841	55.094	5.20951e-17	1.89312
gene-A9K55_005210	1087	7029	39.2022	183.011	5.41736e-17	1.8541
gene-A9K55_001918	5616	2811	73.4487	26.5406	5.43154e-17	-1.83719
gene-A9K55_008122	9435	4752	265.109	96.3692	5.76731e-17	-1.82824
gene-A9K55_003127	789	358	25.2013	8.26066	5.77958e-17	-1.97837
gene-A9K55_003869	51273	25987	952.808	348.581	5.80191e-17	-1.81919
gene-A9K55_005992	16261	8222	95.2362	34.7557	5.99466e-17	-1.82262
Cordyceps_militaris_newGene_1561	2397	1177	50.7902	17.9914	6.93827e-17	-1.86476
gene-A9K55_004265	4	156	0.15224	4.28323	7.4906e-17	4.41612
gene-A9K55_001032	96	16	11.8919	1.39853	7.4906e-17	-3.41071
gene-A9K55_006966	16881	8573	322.315	118.152	7.56805e-17	-1.81629
gene-A9K55_000395	216	72	7.83208	1.86421	7.75207e-17	-2.42114
gene-A9K55_005282	3751	1879	183.563	66.3521	7.96582e-17	-1.83601
gene-A9K55_006242	2108	1032	51.8071	18.3155	7.97445e-17	-1.86905
gene-A9K55_003646	8	190	0.169294	3.06217	8.49657e-17	3.71621
gene-A9K55_008440	957	6143	17.1304	79.4253	9.65785e-17	1.84347
Cordyceps_militaris_newGene_331	22	295	0.341081	3.34362	9.77929e-17	2.90127
gene-A9K55_005991	25874	13222	145.018	53.4909	9.81263e-17	-1.80734
gene-A9K55_003151	1434	9115	59.0827	271.115	1.00881e-16	1.82935
gene-A9K55_008965	828	5328	16.4601	76.5073	1.0575e-16	1.84699
gene-A9K55_008989	2626	16526	17.1485	77.9177	1.10467e-16	1.81498
gene-A9K55_004428	54	509	2.21277	15.1294	1.13452e-16	2.39591
gene-A9K55_008618	67	6	1.3455	0.086874	1.15837e-16	-4.28379
gene-A9K55_007338	1285	8159	43.7463	200.645	1.19979e-16	1.82777
gene-A9K55_005280	102	812	3.64762	21.0497	1.20283e-16	2.15314
gene-A9K55_007850	2878	1445	51.452	18.6409	1.22014e-16	-1.83267
gene-A9K55_002735	10	205	0.251815	3.71657	1.27627e-16	3.50702
Cordyceps_militaris_newGene_926	415	173	19.0667	5.73182	1.30154e-16	-2.1001
gene-A9K55_006324	3895	1971	100.996	36.8787	1.31923e-16	-1.8214
gene-A9K55_006521	7731	3948	68.069	25.0912	1.33259e-16	-1.80828
gene-A9K55_007843	2	135	0.074134	3.75705	1.35101e-16	5.17648
gene-A9K55_000274	3571	22301	66.1116	298.076	1.44599e-16	1.8039
gene-A9K55_002811	12050	6188	192.668	71.4171	1.51217e-16	-1.80025
gene-A9K55_004431	3217	1627	83.418	30.4403	1.56671e-16	-1.82219
Cordyceps_militaris_newGene_681	6	171	0.05395	1.41299	1.57702e-16	3.97406
Cordyceps_militaris_newGene_904	34	371	0.36754	2.95931	1.596e-16	2.60585
Cordyceps_militaris_newGene_1468	3	147	0.060451	2.87948	1.62262e-16	4.73502
gene-A9K55_001737	19	272	2.78131	28.7411	1.70202e-16	2.99481
gene-A9K55_008389	862	5491	16.9407	77.9513	1.70235e-16	1.83242
gene-A9K55_001816	45	443	1.35865	9.82883	1.71912e-16	2.45817
gene-A9K55_001663	492	3227	4.36529	20.6831	1.84022e-16	1.87449
gene-A9K55_000567	527	232	25.8862	8.2038	1.85714e-16	-2.02171
gene-A9K55_002213	762	4864	18.5877	85.715	1.87257e-16	1.83537
gene-A9K55_005949	79	10	5.09486	0.433955	1.95081e-16	-3.79932
gene-A9K55_004184	204	1438	5.09715	25.9951	2.16235e-16	1.97816
gene-A9K55_009027	1382	677	23.2231	8.20866	2.2861e-16	-1.86807
gene-A9K55_005948	10746	5559	132.412	49.4456	2.32881e-16	-1.78966
gene-A9K55_005372	166	50	4.79324	1.03411	2.37356e-16	-2.56613
gene-A9K55_001304	154	1125	2.6892	14.1994	2.4597e-16	2.0295
gene-A9K55_007550	52	487	0.808908	5.54754	2.50309e-16	2.38654
gene-A9K55_005258	3528	1805	26.6458	9.84083	2.608e-16	-1.80555
gene-A9K55_003395	0	105	0	1.43277	2.61512e-16	9.35717
gene-A9K55_001712	4	151	0.180794	5.59354	2.72349e-16	4.36917
gene-A9K55_000324	11975	6222	756.599	283.747	2.84127e-16	-1.78333
Cordyceps_militaris_newGene_603	39058	20382	519.577	195.712	2.89104e-16	-1.7771
gene-A9K55_001958	1705	849	22.2095	7.98489	3.00812e-16	-1.84452
gene-A9K55_007089	22141	11552	466.293	175.616	3.07918e-16	-1.77735
gene-A9K55_004718	95	755	3.50906	20.1445	3.16678e-16	2.15064
Cordyceps_militaris_newGene_1598	413	176	10.8159	3.30984	3.22985e-16	-2.06835
gene-A9K55_003018	239	87	17.41	4.53865	3.27169e-16	-2.29459
gene-A9K55_007671	149	1087	9.48241	50.1501	3.30007e-16	2.02753
Cordyceps_militaris_newGene_142	8	184	0.222206	3.78418	3.44141e-16	3.66996
gene-A9K55_001526	1470	728	23.4223	8.36767	3.61538e-16	-1.85236
gene-A9K55_002569	655	4177	15.4481	71.1095	3.77489e-16	1.83397
gene-A9K55_003120	560	253	37.6	12.2569	4.12842e-16	-1.98439
gene-A9K55_003870	4162	2157	74.6734	27.926	4.4061e-16	-1.78696
Cordyceps_militaris_newGene_617	35	372	0.280866	2.23928	4.4061e-16	2.56802
gene-A9K55_009191	69	588	2.53535	15.6271	4.42018e-16	2.25088
gene-A9K55_002358	3899	2019	64.4051	24.0732	4.46252e-16	-1.78817
gene-A9K55_005901	920	5738	8.8127	39.6823	4.776e-16	1.80196
gene-A9K55_008441	493	3174	12.8812	59.9504	4.7784e-16	1.84767
gene-A9K55_001177	5	160	0.228622	5.24984	4.83356e-16	4.13702
gene-A9K55_002056	653	303	11.803	3.94645	4.85105e-16	-1.94599
gene-A9K55_006807	2403	14712	67.3416	297.591	5.08801e-16	1.77526
gene-A9K55_008204	705	4428	16.2177	73.5577	5.11196e-16	1.81204
gene-A9K55_005188	26	308	0.206379	1.77059	5.17955e-16	2.72335
gene-A9K55_004895	1580	9723	11.5987	51.5219	5.22733e-16	1.78263
gene-A9K55_001829	2201	1120	48.201	17.6921	5.27562e-16	-1.8133
gene-A9K55_002974	116	876	1.82003	9.99696	5.31553e-16	2.07717
gene-A9K55_004903	470	3025	17.8082	82.7762	5.44083e-16	1.84722
gene-A9K55_008981	2325	1188	28.3711	10.4664	5.56887e-16	-1.80734
gene-A9K55_001033	134	36	8.32761	1.58953	5.58899e-16	-2.7295
gene-A9K55_001318	12024	6330	1377.45	523.42	5.67969e-16	-1.7644
gene-A9K55_008787	59	521	1.57726	10.0692	5.6919e-16	2.30196
gene-A9K55_006316	1927	977	46.3715	16.9779	5.79255e-16	-1.81854
gene-A9K55_004688	151	1088	1.54407	8.03842	5.8085e-16	2.00963
gene-A9K55_004709	94	736	1.47243	8.31978	5.84204e-16	2.12913
gene-A9K55_002368	339	2229	32.0358	152.422	5.84345e-16	1.87798
gene-A9K55_008373	3896	2029	62.2927	23.4181	5.97352e-16	-1.77993
gene-A9K55_000917	970	6013	11.9781	53.6092	6.06027e-16	1.79315
gene-A9K55_002658	1491	748	31.8484	11.5317	6.58052e-16	-1.83373
gene-A9K55_000253	325	2139	3.21724	15.2953	6.58676e-16	1.87935
Cordyceps_militaris_newGene_1116	23	288	0.370177	3.38232	6.66837e-16	2.80277
gene-A9K55_003243	55	495	4.93277	32.0683	6.90439e-16	2.32926
gene-A9K55_008580	4	147	0.200326	5.38669	7.18826e-16	4.33048
gene-A9K55_003253	28	320	0.671843	5.60797	7.29544e-16	2.6719
gene-A9K55_003760	1132	560	20.5174	7.32265	7.57456e-16	-1.85386
gene-A9K55_007139	515	233	9.08956	2.96052	7.57555e-16	-1.98229
Cordyceps_militaris_newGene_1280	1640	9991	21.1635	92.9377	8.60411e-16	1.76809
Cordyceps_militaris_newGene_112	0	101	0	2.15334	8.96119e-16	9.30123
gene-A9K55_008895	1475	746	19.8643	7.2513	9.59824e-16	-1.82203
gene-A9K55_002043	1136	6954	16.9151	74.7576	9.64819e-16	1.77501
gene-A9K55_006088	2185	13224	62.9132	274.887	9.88223e-16	1.75863
gene-A9K55_007339	1621	9848	37.6304	165.045	1.00574e-15	1.7641
gene-A9K55_009297	316	129	10.8724	3.18477	1.04664e-15	-2.12996
gene-A9K55_006527	288	1900	4.83592	23.0505	1.07238e-15	1.88275
gene-A9K55_006977	388	2493	19.7045	91.5103	1.09729e-15	1.84473
gene-A9K55_009136	34	355	1.98134	15.334	1.14067e-15	2.54228
gene-A9K55_000185	1045	519	65.5861	23.4869	1.16186e-15	-1.84816
gene-A9K55_003286	453	2878	12.2738	56.3887	1.16872e-15	1.82849
gene-A9K55_003679	64	544	1.70827	10.5976	1.17148e-15	2.24708
gene-A9K55_004687	130	946	5.21928	27.4781	1.20936e-15	2.02379
gene-A9K55_007327	275	1814	5.8997	28.1322	1.23169e-15	1.88254
gene-A9K55_001047	1856	954	28.3259	10.5106	1.24002e-15	-1.79875
gene-A9K55_005425	161	1130	3.61315	18.3523	1.25692e-15	1.97181
gene-A9K55_003898	1248	7584	26.8198	117.671	1.2692e-15	1.76448
gene-A9K55_007189	419	185	10.3507	3.2966	1.33466e-15	-2.01727
gene-A9K55_007940	335	2167	3.56724	16.6838	1.35018e-15	1.8544
gene-A9K55_004755	0	100	0	7.03341	1.35156e-15	9.28689
gene-A9K55_003341	0	100	0	3.01859	1.35156e-15	9.28689
gene-A9K55_001213	4	144	0.093499	2.42304	1.38288e-15	4.30077
Cordyceps_militaris_newGene_113	8	177	0.157308	2.54198	1.40445e-15	3.61405
gene-A9K55_006645	317	2056	11.919	55.8289	1.49285e-15	1.8582
gene-A9K55_001519	1741	10462	50.1187	217.463	1.68416e-15	1.74833
gene-A9K55_000101	15531	8358	184.404	71.6275	1.68698e-15	-1.73269
Cordyceps_militaris_newGene_1216	98	20	3.48014	0.506791	1.7616e-15	-3.12137
Cordyceps_militaris_newGene_1086	23	281	0.375916	3.31047	1.80454e-15	2.76729
gene-A9K55_001937	9592	5155	167.779	65.0816	1.80672e-15	-1.73461
gene-A9K55_003429	658	315	15.5826	5.37749	1.85276e-15	-1.90098
gene-A9K55_008288	1529	9185	30.4183	131.896	1.90639e-15	1.74785
gene-A9K55_006213	399	2532	9.43061	43.2943	1.93032e-15	1.8268
gene-A9K55_004180	600	284	26.3676	8.99917	2.03129e-15	-1.91726
gene-A9K55_004811	480	220	18.8786	6.23847	2.05625e-15	-1.96353
gene-A9K55_001375	278	1813	10.6209	50.1504	2.09485e-15	1.8661
gene-A9K55_008897	2023	12053	90.1241	387.584	2.3662e-15	1.73599
gene-A9K55_004677	33	345	0.441493	3.36127	2.40904e-15	2.54403
gene-A9K55_008849	8	175	0.210276	3.35782	2.49757e-15	3.59767
gene-A9K55_003728	12	205	0.146852	1.80972	2.6898e-15	3.24612
gene-A9K55_001614	871	434	18.602	6.69082	2.93145e-15	-1.84338
gene-A9K55_005383	237	1557	8.08171	38.4042	3.1204e-15	1.87663
gene-A9K55_004132	0	98	0	1.0887	3.12987e-15	9.25779
Cordyceps_militaris_newGene_1638	0	98	0	1.90884	3.12987e-15	9.25779
gene-A9K55_006449	0	98	0	4.96123	3.12987e-15	9.25779
gene-A9K55_007567	0	97	0	3.96188	3.12987e-15	9.24302
gene-A9K55_007413	0	97	0	2.40586	3.12987e-15	9.24302
gene-A9K55_001849	0	97	0	2.5189	3.12987e-15	9.24302
gene-A9K55_003299	2827	1512	34.1102	13.165	3.31572e-15	-1.74149
Cordyceps_militaris_newGene_728	83	15	2.28213	0.297824	3.343e-15	-3.29315
gene-A9K55_001160	2157	1139	27.8953	10.6266	3.4629e-15	-1.7599
gene-A9K55_007535	430	195	14.8355	4.84074	3.68807e-15	-1.97876
gene-A9K55_008377	516	3184	12.0791	53.8348	3.73642e-15	1.78643
gene-A9K55_002283	698	341	35.6489	12.5526	3.81477e-15	-1.87175
gene-A9K55_005222	3304	1778	53.8081	20.9054	3.81779e-15	-1.73265
gene-A9K55_006249	10876	5936	338.442	133.34	3.86903e-15	-1.71234
gene-A9K55_001267	8763	4781	310.725	122.365	4.0974e-15	-1.71286
gene-A9K55_000749	95	716	4.80603	26.1469	4.33303e-15	2.07414
gene-A9K55_006622	3379	1824	74.3169	28.9475	4.37529e-15	-1.72819
gene-A9K55_006076	33	340	0.654323	4.89656	4.73921e-15	2.52298
gene-A9K55_002282	445	205	74.8145	24.8024	4.77066e-15	-1.95613
gene-A9K55_001176	0	96	0	2.31748	4.77243e-15	9.2281
gene-A9K55_005423	119	854	12.2686	63.591	4.80757e-15	2.00367
gene-A9K55_000766	4453	2422	122.142	47.9484	5.07304e-15	-1.7173
gene-A9K55_002121	371	2322	28.188	127.543	5.26975e-15	1.80684
gene-A9K55_005189	86	659	0.653589	3.61716	5.40386e-15	2.09793
gene-A9K55_004692	9995	5488	854.065	338.508	5.42777e-15	-1.70368
gene-A9K55_000559	15	221	1.07851	11.9224	5.47831e-15	3.03468
gene-A9K55_003992	1193	617	28.5751	10.664	5.47831e-15	-1.78977
gene-A9K55_000688	320	138	5.82061	1.81427	5.80661e-15	-2.05092
gene-A9K55_008324	178	62	6.52577	1.61775	5.99322e-15	-2.35732
gene-A9K55_000470	406	184	7.66504	2.51078	6.00705e-15	-1.97962
Cordyceps_militaris_newGene_731	909	463	32.5977	11.9781	7.02235e-15	-1.8117
gene-A9K55_008688	749	4464	10.7598	46.3325	7.02235e-15	1.73639
gene-A9K55_005821	6886	3790	111.456	44.2786	7.15267e-15	-1.70021
gene-A9K55_008341	12	200	0.838568	10.4341	7.46526e-15	3.21053
gene-A9K55_009243	1362	7980	22.7424	96.2295	7.77967e-15	1.71181
gene-A9K55_004953	543	3292	7.6348	33.4283	8.05603e-15	1.76099
gene-A9K55_008136	2504	1360	94.5651	37.0731	8.42238e-15	-1.7193
gene-A9K55_005516	3688	2020	119.393	47.1871	8.47065e-15	-1.70719
gene-A9K55_006206	8336	4611	125.752	50.2067	8.49148e-15	-1.69303
gene-A9K55_004409	1185	6948	47.3003	200.318	8.63997e-15	1.71285
gene-A9K55_006319	1011	522	18.5883	6.91954	8.79993e-15	-1.79213
gene-A9K55_007767	7743	4284	120.835	48.2522	8.8499e-15	-1.69268
gene-A9K55_009267	12137	6737	251.039	100.589	8.95213e-15	-1.688
gene-A9K55_001426	1272	668	16.3449	6.19717	9.11329e-15	-1.76772
gene-A9K55_007344	1211	7089	36.9978	156.438	9.14521e-15	1.71052
gene-A9K55_005402	1485	787	48.5156	18.5623	9.2353e-15	-1.75461
gene-A9K55_002823	2418	1316	79.9971	31.4307	9.74374e-15	-1.71632
gene-A9K55_002651	2	119	0.045724	1.95194	9.9854e-15	4.99471
gene-A9K55_007665	4	137	0.086196	2.69056	1.01883e-14	4.22896
gene-A9K55_007858	150	1018	6.27162	30.8751	1.03829e-14	1.92328
gene-A9K55_006236	1732	927	40.0235	15.4587	1.06881e-14	-1.74041
gene-A9K55_005042	642	318	22.8291	8.14746	1.07927e-14	-1.85181
gene-A9K55_005587	73	571	0.674382	3.83649	1.08226e-14	2.12737
Cordyceps_militaris_newGene_1546	0	93	0	2.21799	1.11059e-14	9.18237
gene-A9K55_008728	4397	25234	149.771	620.552	1.14546e-14	1.68197
gene-A9K55_007937	96	704	4.04738	21.4395	1.27943e-14	2.03467
gene-A9K55_000801	6969	3885	102.17	41.1157	1.36417e-14	-1.68178
gene-A9K55_004502	3218	1776	114.079	45.4427	1.41129e-14	-1.69623
gene-A9K55_001031	69	10	10.0567	0.980814	1.70694e-14	-3.60431
gene-A9K55_008564	9585	5380	587.778	238.12	1.70694e-14	-1.67193
Cordyceps_militaris_newGene_1147	0	92	0	3.82991	1.71293e-14	9.1668
gene-A9K55_006389	1486	8558	25.067	104.205	1.73446e-14	1.68699
gene-A9K55_002488	25	279	0.320869	2.6514	1.76882e-14	2.63714
gene-A9K55_001325	165	1094	2.8997	13.8729	1.94129e-14	1.88972
Cordyceps_militaris_newGene_843	4	134	0.168812	5.40158	2.01e-14	4.19705
gene-A9K55_003495	15553	8782	411.512	167.717	2.03039e-14	-1.66334
gene-A9K55_007760	2392	1321	51.4045	20.4966	2.05981e-14	-1.69525
gene-A9K55_006401	20	246	0.396898	3.58835	2.11731e-14	2.77629
gene-A9K55_004248	35750	20254	1438.98	588.458	2.13897e-14	-1.65851
gene-A9K55_004226	1120	6458	20.908	87.0911	2.16382e-14	1.68872
gene-A9K55_003674	276	1716	3.46954	15.5739	2.19965e-14	1.79719
gene-A9K55_009162	12	189	0.169402	2.03907	2.29099e-14	3.12898
Cordyceps_militaris_newGene_547	237	97	12.4401	3.67008	2.37805e-14	-2.12578
gene-A9K55_005064	58	475	1.34648	7.99594	2.41606e-14	2.19328
gene-A9K55_008970	3209	1790	49.4859	19.9258	2.41735e-14	-1.68086
gene-A9K55_004689	982	5665	22.3985	93.2741	2.47401e-14	1.6894
gene-A9K55_005766	368	2230	4.58532	20.0645	2.49055e-14	1.76023
gene-A9K55_001169	1291	694	18.2805	7.08736	2.49287e-14	-1.73403
Cordyceps_militaris_newGene_489	15115	8570	895.299	366.422	2.50866e-14	-1.65738
gene-A9K55_001820	17638	10010	656.681	269.027	2.55122e-14	-1.65601
gene-A9K55_001664	17810	10108	119.401	48.9119	2.55122e-14	-1.65596
gene-A9K55_005528	22	254	0.483697	4.17374	2.55731e-14	2.68551
gene-A9K55_002364	3565	1995	294.904	119.128	2.56102e-14	-1.67622
gene-A9K55_005546	193	1243	2.31691	10.8052	2.56102e-14	1.84788
gene-A9K55_006165	229	1445	4.05434	18.4922	2.60557e-14	1.81846
gene-A9K55_007853	0	91	0	4.2104	2.60924e-14	9.15106
gene-A9K55_000039	4998	2814	114.243	46.4282	2.68957e-14	-1.66746
gene-A9K55_001374	146	976	3.48589	16.8451	2.7102e-14	1.90148
gene-A9K55_008172	587	3454	17.1751	72.9996	2.80997e-14	1.7179
gene-A9K55_006904	2538	14364	58.1465	237.553	2.90262e-14	1.66187
gene-A9K55_006352	54719	31251	1159.44	477.984	3.09903e-14	-1.64692
gene-A9K55_001154	124	37	8.57535	1.81376	3.27125e-14	-2.57833
gene-A9K55_005724	3348	18834	49.7888	202.175	3.49019e-14	1.65316
gene-A9K55_003854	557	3271	11.3495	48.1669	3.55989e-14	1.71504
gene-A9K55_006395	326	1978	2.47085	10.8237	3.65438e-14	1.76203
gene-A9K55_001062	116	801	2.75507	13.7787	3.79782e-14	1.94807
gene-A9K55_000373	719	4150	8.49701	35.3996	3.81186e-14	1.69014
gene-A9K55_005180	66	513	1.47948	8.33573	3.97312e-14	2.11813
gene-A9K55_007013	10677	6100	191.567	79.004	4.01367e-14	-1.64638
Cordyceps_militaris_newGene_357	0	90	0	1.53564	4.01757e-14	9.13515
Cordyceps_militaris_newGene_523	180	67	3.78382	1.01114	4.1604e-14	-2.26182
gene-A9K55_001870	2	115	0.050854	2.10036	4.36309e-14	4.94545
gene-A9K55_008947	2	114	0.071319	4.90491	4.36309e-14	4.93287
gene-A9K55_002347	92	660	1.13444	5.91991	4.45258e-14	2.00292
gene-A9K55_007050	98	24	1.9767	0.340803	4.51893e-14	-2.86025
gene-A9K55_005213	1369	7720	42.2142	171.861	5.3943e-14	1.65663
gene-A9K55_008445	929	497	43.9812	16.9913	5.71301e-14	-1.74089
gene-A9K55_008000	713	372	27.5031	10.3623	5.84696e-14	-1.77694
gene-A9K55_009044	52	428	1.77658	10.589	5.97872e-14	2.2003
Cordyceps_militaris_newGene_836	125	38	3.14118	0.68096	6.07884e-14	-2.5516
Cordyceps_militaris_newGene_1143	687	358	37.7939	14.435	6.10499e-14	-1.77868
gene-A9K55_005507	244	1503	19.6415	87.6489	6.12544e-14	1.78373
gene-A9K55_001827	0	88	0	2.77926	6.20294e-14	9.10278
gene-A9K55_002055	8502	4897	92.7066	38.5416	6.51208e-14	-1.63466
gene-A9K55_007144	974	5511	14.5393	59.4094	6.59899e-14	1.66144
gene-A9K55_004228	502	252	8.05827	2.9182	6.73855e-14	-1.83239
gene-A9K55_005668	956	5409	32.7718	133.894	6.76263e-14	1.6614
gene-A9K55_004814	10	170	0.116766	1.52018	6.81076e-14	3.23716
gene-A9K55_001053	3745	2142	104.66	43.2104	7.27825e-14	-1.64472
gene-A9K55_005341	3803	2176	69.4321	28.6774	7.31996e-14	-1.64417
gene-A9K55_004574	14888	8631	408.442	170.912	7.69515e-14	-1.62532
gene-A9K55_004821	14	198	0.355793	3.77887	7.75687e-14	2.97517
gene-A9K55_004113	3608	2066	86.256	35.6564	7.93653e-14	-1.64307
gene-A9K55_005149	82	597	0.844	4.46158	8.03636e-14	2.02406
Cordyceps_militaris_newGene_629	46	390	0.488004	3.00583	8.3544e-14	2.24277
gene-A9K55_008444	3460	1982	223.986	92.6159	8.37516e-14	-1.64252
gene-A9K55_007977	1057	5938	12.9781	52.627	8.5111e-14	1.65113
gene-A9K55_000923	12	183	0.362729	4.06061	8.559e-14	3.08248
Cordyceps_militaris_newGene_790	19130	11129	395.436	166.048	8.72275e-14	-1.62028
gene-A9K55_003960	372	2198	5.34133	22.7756	8.72275e-14	1.72379
gene-A9K55_004698	3576	2053	66.216	27.4311	9.06507e-14	-1.63932
gene-A9K55_005604	3336	1913	89.3788	37.0057	9.09456e-14	-1.64099
gene-A9K55_007265	4115	2368	94.9041	39.4084	9.09456e-14	-1.63594
gene-A9K55_005509	487	245	21.3864	7.75153	9.24786e-14	-1.82925
gene-A9K55_004600	6336	3669	101.451	42.4074	9.56372e-14	-1.62693
gene-A9K55_006833	3965	2284	79.7962	33.1698	9.82971e-14	-1.63448
gene-A9K55_005667	1414	7872	48.1662	193.588	9.88237e-14	1.6381
gene-A9K55_004294	16733	9767	429.64	181.025	1.05263e-13	-1.61548
gene-A9K55_004484	156	1001	5.12531	23.7419	1.06218e-13	1.84244
gene-A9K55_008451	587	3361	11.3273	46.8344	1.06689e-13	1.67852
gene-A9K55_000027	668	3785	18.1218	74.1726	1.08234e-13	1.66346
gene-A9K55_006485	1666	936	24.981	10.1326	1.10596e-13	-1.67042
gene-A9K55_005328	32	306	0.444057	3.11193	1.11938e-13	2.41532
gene-A9K55_008945	11292	6588	205.789	86.6698	1.11965e-13	-1.61615
gene-A9K55_000262	66	501	2.15585	11.9293	1.12239e-13	2.08399
gene-A9K55_004120	465	2692	15.8355	66.1924	1.14617e-13	1.6944
gene-A9K55_004111	1346	7471	10.4467	41.8568	1.19652e-13	1.63377
gene-A9K55_004974	481	2775	6.83641	28.4832	1.29419e-13	1.68941
Cordyceps_militaris_newGene_335	2033	1155	24.9494	9.29247	1.31322e-13	-1.65437
gene-A9K55_004632	2091	11505	4.57391	18.1686	1.32624e-13	1.62117
gene-A9K55_002072	108	735	2.22002	10.9894	1.32624e-13	1.92704
gene-A9K55_009280	2	111	0.124852	4.96516	1.32951e-13	4.89445
gene-A9K55_008100	187	1167	4.49798	20.2693	1.38547e-13	1.80242
gene-A9K55_008593	1410	790	31.1348	12.5852	1.3995e-13	-1.67436
gene-A9K55_003050	826	4623	19.374	78.3403	1.40418e-13	1.64572
gene-A9K55_007998	4829	2810	80.4096	33.7761	1.40418e-13	-1.61988
gene-A9K55_001717	307	1822	11.073	47.431	1.40821e-13	1.73013
gene-A9K55_004754	8	157	0.360859	5.15309	1.45872e-13	3.44123
gene-A9K55_002440	57	447	2.00661	11.3392	1.51134e-13	2.13071
gene-A9K55_006365	153	977	3.06557	14.2113	1.51382e-13	1.83543
gene-A9K55_002456	14	194	0.268252	2.76554	1.64032e-13	2.94576
gene-A9K55_004603	11484	6761	213.772	90.8414	1.74317e-13	-1.60308
gene-A9K55_009042	2879	1670	60.8663	25.4813	1.82775e-13	-1.62441
gene-A9K55_005640	190	76	3.36926	0.972344	1.90299e-13	-2.15835
gene-A9K55_003034	2971	1726	20.3899	8.54902	1.90642e-13	-1.62221
gene-A9K55_005537	1288	722	81.8593	33.1031	1.90664e-13	-1.67363
gene-A9K55_007012	34585	20481	1360.56	581.597	1.9548e-13	-1.59464
gene-A9K55_005676	2313	1338	17.7374	7.40583	2.05054e-13	-1.62836
gene-A9K55_004097	2552	1480	77.3217	32.3648	2.05798e-13	-1.62471
gene-A9K55_003708	42	361	1.20782	7.66043	2.06602e-13	2.26232
gene-A9K55_002474	10	164	0.690444	9.00722	2.09755e-13	3.18537
gene-A9K55_002338	6847	4032	65.9099	28.0108	2.09774e-13	-1.60272
gene-A9K55_003620	3017	1758	98.8972	41.5974	2.16726e-13	-1.61788
gene-A9K55_001732	363	2107	6.75907	28.3557	2.22198e-13	1.69812
gene-A9K55_006035	46	381	2.18188	13.2644	2.29576e-13	2.2091
gene-A9K55_001772	45	0	4.46256	0	2.29794e-13	-8.97424
gene-A9K55_008313	59	456	0.974227	5.43983	2.30285e-13	2.10978
gene-A9K55_006191	61	464	1.53223	8.47381	2.35747e-13	2.08684
gene-A9K55_005931	482	247	22.504	8.30993	2.36952e-13	-1.80264
gene-A9K55_005401	3144	1837	89.0504	37.5467	2.37169e-13	-1.61395
gene-A9K55_008935	7	145	0.111301	1.93599	2.3723e-13	3.517
gene-A9K55_002724	2172	11803	17.6738	69.3322	2.37977e-13	1.60323
gene-A9K55_005879	564	3179	6.02021	24.5361	2.4403e-13	1.65586
Cordyceps_militaris_newGene_824	8	154	0.103043	1.4382	2.63391e-13	3.41342
Cordyceps_militaris_newGene_1173	449	229	9.17461	3.2085	2.65919e-13	-1.80943
gene-A9K55_005160	11202	6652	478.59	205.126	2.66379e-13	-1.59066
Cordyceps_militaris_newGene_1069	286	133	10.9138	3.66271	2.86823e-13	-1.94209
gene-A9K55_001828	234	1402	2.88195	12.4624	2.95515e-13	1.74373
gene-A9K55_004259	295	138	3.26458	1.09731	2.95515e-13	-1.9336
gene-A9K55_001635	72	523	1.32448	6.95324	3.01585e-13	2.0206
gene-A9K55_005345	5376	3184	99.37	42.4724	3.1129e-13	-1.59443
gene-A9K55_007140	1062	596	56.4518	22.8614	3.13292e-13	-1.67192
gene-A9K55_004342	713	3941	9.45733	37.7737	3.23587e-13	1.62768
gene-A9K55_004193	9249	5510	179.551	77.2074	3.29645e-13	-1.586
gene-A9K55_008531	0	83	0	1.86741	3.51606e-13	9.01855
gene-A9K55_007133	2025	1175	222.156	93.0357	3.57564e-13	-1.62391
gene-A9K55_007138	3969	2350	35.9128	15.3473	3.71696e-13	-1.59483
gene-A9K55_007003	946	529	44.8035	18.0941	3.83411e-13	-1.67706
gene-A9K55_004763	50	401	3.42825	20.0961	3.84977e-13	2.16281
gene-A9K55_000307	273	1601	2.51559	10.6759	3.879e-13	1.71289
gene-A9K55_004256	851	4659	15.672	61.9341	3.93916e-13	1.6139
gene-A9K55_004839	243	109	6.24916	2.01228	4.01806e-13	-1.99383
gene-A9K55_000002	5452	3247	67.0736	28.8318	4.03918e-13	-1.58642
gene-A9K55_002428	968	5275	20.9605	82.5272	4.1676e-13	1.60722
Cordyceps_militaris_newGene_998	121	784	0.957901	4.49871	4.21563e-13	1.85629
Cordyceps_militaris_newGene_887	256	117	2.80761	1.33188	4.23261e-13	-1.96695
gene-A9K55_007275	1252	715	20.738	8.55078	4.4335e-13	-1.64678
gene-A9K55_002838	288	136	16.2209	5.52329	4.60322e-13	-1.92
gene-A9K55_001125	3303	1960	16.0743	6.88392	4.77284e-13	-1.59163
gene-A9K55_008672	139	877	1.82177	8.32828	4.81533e-13	1.81804
gene-A9K55_002641	171	1049	8.09797	36.0359	4.87798e-13	1.77763
Cordyceps_militaris_newGene_1375	826	459	14.8418	6.00353	4.9154e-13	-1.68609
Cordyceps_militaris_newGene_787	48	386	0.445179	2.59219	4.9154e-13	2.16662
gene-A9K55_006924	657	357	25.4611	9.98401	4.96309e-13	-1.7183
gene-A9K55_006994	30	283	0.525118	3.57833	5.06316e-13	2.39549
gene-A9K55_000528	4012	2393	106.698	45.9207	5.2343e-13	-1.58422
gene-A9K55_004637	338	1933	9.07292	37.48	5.39695e-13	1.6767
gene-A9K55_005199	368	184	15.1606	5.44534	5.40983e-13	-1.83788
gene-A9K55_004816	0	82	0	2.81311	5.44027e-13	9.0011
gene-A9K55_007521	7007	4215	148.47	64.4645	5.81366e-13	-1.57201
gene-A9K55_006003	1276	6857	18.6493	72.3695	6.07713e-13	1.5871
gene-A9K55_009252	626	3446	15.0849	60.0243	6.1536e-13	1.62176
gene-A9K55_004765	574	309	27.9332	10.8352	6.26949e-13	-1.73171
gene-A9K55_005962	72212	43843	357.8	156.808	6.29517e-13	-1.55867
Cordyceps_militaris_newGene_244	26	260	0.430425	3.20955	6.31012e-13	2.47907
Cordyceps_militaris_newGene_1403	37	323	1.33247	8.50889	6.35212e-13	2.28438
gene-A9K55_000595	24706	14999	246.235	107.906	6.7699e-13	-1.55877
gene-A9K55_002036	31189	163833	787.284	2985.18	7.30015e-13	1.55433
gene-A9K55_001527	8	145	0.143055	1.86207	7.30424e-13	3.32664
gene-A9K55_003374	405	208	6.78745	2.51682	7.49629e-13	-1.79933
gene-A9K55_008890	516	276	10.4347	4.02223	7.57564e-13	-1.7409
gene-A9K55_001130	17605	10703	569.973	250.113	7.58837e-13	-1.55674
gene-A9K55_008667	393	2208	10.3026	41.8405	8.00051e-13	1.65113
Cordyceps_militaris_newGene_430	0	81	0	1.12123	8.48967e-13	8.98343
gene-A9K55_007654	824	4443	41.8581	163.077	8.56557e-13	1.59193
gene-A9K55_005536	3168	1903	23.1093	10.0166	8.84268e-13	-1.574
gene-A9K55_002383	6766	4105	186.097	81.4936	8.89944e-13	-1.55967
Cordyceps_militaris_newGene_502	68	13	2.04957	0.270904	8.98988e-13	-3.21002
gene-A9K55_001195	196	1167	4.55053	19.5588	9.17364e-13	1.73463
gene-A9K55_004922	6	134	0.116574	1.88218	9.24686e-13	3.62267
gene-A9K55_000980	4247	2566	87.839	38.303	9.30576e-13	-1.56565
gene-A9K55_008149	2005	1188	49.0547	20.9686	9.55734e-13	-1.59372
gene-A9K55_003804	176	72	5.23013	1.53166	9.73904e-13	-2.12582
Cordyceps_militaris_newGene_644	42	0	1.22208	0	9.97208e-13	-8.87491
gene-A9K55_000279	508	273	15.4233	5.97309	1.06489e-12	-1.73412
gene-A9K55_007455	118	752	5.82609	26.9316	1.07232e-12	1.83237
gene-A9K55_002657	7656	4668	85.0902	37.4422	1.073e-12	-1.55254
gene-A9K55_000175	395	2201	5.84945	23.5515	1.0865e-12	1.63923
gene-A9K55_001488	409	2275	8.73177	35.0786	1.09735e-12	1.63669
gene-A9K55_006718	1569	925	36.0064	15.3209	1.13599e-12	-1.60094
gene-A9K55_009005	1007	579	17.3425	7.19927	1.16554e-12	-1.63694
gene-A9K55_001697	2	97	0.08466	2.97417	1.19154e-12	4.70025
gene-A9K55_002991	1143	6067	39.2963	150.677	1.22104e-12	1.5693
gene-A9K55_006942	191	82	4.50275	1.3988	1.25603e-12	-2.05652
gene-A9K55_004844	334	168	23.5139	8.53877	1.30626e-12	-1.82918
gene-A9K55_004089	0	79	0	2.92329	1.32104e-12	8.94743
gene-A9K55_004614	327	1838	7.45782	30.2531	1.36068e-12	1.65172
gene-A9K55_006207	16106	9913	472.95	210.131	1.39099e-12	-1.53897
gene-A9K55_004108	1982	10391	21.4554	81.1982	1.42386e-12	1.55148
gene-A9K55_007543	737	3939	12.261	47.3416	1.53472e-12	1.57919
gene-A9K55_000521	53	400	1.01446	5.58742	1.54124e-12	2.07529
gene-A9K55_008409	1706	1016	41.7282	17.9436	1.54532e-12	-1.58635
gene-A9K55_007124	7990	4911	74.1719	32.9044	1.55034e-12	-1.54093
Cordyceps_militaris_newGene_1331	5829	3575	38.5816	17.0768	1.58854e-12	-1.54405
gene-A9K55_001500	2961	15401	55.5112	208.44	1.70458e-12	1.54005
gene-A9K55_008422	1111	5857	125.832	479.059	1.74262e-12	1.55944
gene-A9K55_009142	1665	993	63.5654	27.3573	1.74834e-12	-1.58429
gene-A9K55_003058	7556	4659	79.2461	35.27	1.84083e-12	-1.53636
Cordyceps_militaris_newGene_1130	46736	29017	256.209	114.825	1.8873e-12	-1.52642
Cordyceps_militaris_newGene_1090	210	1219	2.45525	10.2914	1.90651e-12	1.69803
gene-A9K55_001673	5460	3360	58.0148	25.7709	1.9244e-12	-1.53918
gene-A9K55_004652	6	126	0.133042	2.04354	1.98859e-12	3.53397
gene-A9K55_002252	11525	7137	103.132	46.0963	1.9927e-12	-1.53014
gene-A9K55_007572	0	78	0	4.21251	2.06572e-12	8.92909
gene-A9K55_007045	18	206	0.914867	7.64793	2.29668e-12	2.67174
gene-A9K55_000675	12583	7821	642.996	288.48	2.33308e-12	-1.52482
gene-A9K55_000388	1444	862	57.6696	24.8423	2.35812e-12	-1.58292
gene-A9K55_001429	2667	1632	19.8869	8.78332	2.47704e-12	-1.54727
gene-A9K55_004920	8	139	0.165861	2.07189	2.50098e-12	3.26574
gene-A9K55_006403	3229	1985	47.9388	21.2759	2.57927e-12	-1.54066
gene-A9K55_003466	54	402	0.956092	5.18696	2.6335e-12	2.05556
gene-A9K55_000678	52	391	0.710095	3.90978	2.67946e-12	2.06991
gene-A9K55_000807	41	0	0.842541	0	2.70347e-12	-8.84022
Cordyceps_militaris_newGene_4	62	445	0.972174	5.04714	2.76881e-12	2.00311
gene-A9K55_000701	22800	14268	214.323	96.8162	2.924e-12	-1.51503
gene-A9K55_002909	7082	4408	62.7251	28.179	2.94288e-12	-1.52278
gene-A9K55_004149	20	213	0.44891	3.45296	3.11966e-12	2.56863
gene-A9K55_007976	1544	930	42.1112	18.315	3.17685e-12	-1.56999
Cordyceps_militaris_newGene_1007	0	77	0	1.70527	3.24128e-12	8.91051
Cordyceps_militaris_newGene_77	0	77	0	1.68293	3.24128e-12	8.91051
gene-A9K55_005281	1069	633	85.6578	36.5873	3.42828e-12	-1.59453
gene-A9K55_008133	992	585	11.2696	4.79605	3.48773e-12	-1.60042
gene-A9K55_003592	257	125	11.9356	4.16934	3.54565e-12	-1.87728
gene-A9K55_009067	267	1494	10.7155	43.3897	3.68587e-12	1.64515
gene-A9K55_008939	15	182	0.333784	3.06784	3.71566e-12	2.75479
gene-A9K55_009007	593	336	70.1782	28.6699	4.0955e-12	-1.65789
gene-A9K55_004353	2569	1588	51.2024	22.8402	4.11033e-12	-1.53269
gene-A9K55_006503	6954	4359	87.9699	39.8077	4.13294e-12	-1.5126
gene-A9K55_006725	3647	2272	125.891	56.6026	4.37e-12	-1.52147
gene-A9K55_003546	24	235	0.839356	6.14535	4.4526e-12	2.44837
gene-A9K55_001809	1240	745	31.3637	13.5962	4.53723e-12	-1.57361
gene-A9K55_002593	1540	935	28.8086	12.6254	4.59272e-12	-1.55851
gene-A9K55_005125	1708	8742	30.4734	112.646	4.90109e-12	1.51682
gene-A9K55_007675	7378	4644	243.393	110.584	4.91303e-12	-1.50662
gene-A9K55_003200	82	543	2.81583	13.5628	5.06661e-12	1.88732
Cordyceps_militaris_newGene_342	0	76	0	2.51159	5.08943e-12	8.89169
gene-A9K55_004487	0	76	0	1.90321	5.08943e-12	8.89169
gene-A9K55_000369	0	75	0	1.16849	5.08943e-12	8.87263
gene-A9K55_002398	4443	2785	174.75	79.0648	5.10497e-12	-1.51259
gene-A9K55_004478	290	1600	2.3419	9.33349	5.20093e-12	1.62486
gene-A9K55_003434	759	443	14.2439	6.00609	5.21674e-12	-1.61523
gene-A9K55_005374	6	122	0.301298	5.01104	5.40815e-12	3.48749
gene-A9K55_008711	17	192	1.98099	16.9478	5.46354e-12	2.65233
gene-A9K55_001162	297	152	5.82211	2.14476	5.54474e-12	-1.80409
gene-A9K55_001843	20479	12988	416.163	190.515	5.5493e-12	-1.49574
gene-A9K55_004351	402	2159	11.193	43.4346	5.55953e-12	1.5861
gene-A9K55_002757	2005	10210	70.3519	258.684	5.59666e-12	1.50948
gene-A9K55_006911	27731	17637	312.875	143.631	6.12959e-12	-1.49167
gene-A9K55_000930	851	503	33.8302	14.4319	6.1447e-12	-1.59708
gene-A9K55_008367	52861	33669	768.589	353.369	6.27215e-12	-1.48956
gene-A9K55_003676	407	222	15.0908	5.93883	6.27361e-12	-1.71253
gene-A9K55_009020	365	1968	6.47579	25.2173	6.27952e-12	1.59174
gene-A9K55_003843	116	710	1.86218	8.22715	6.8033e-12	1.77412
gene-A9K55_009123	909	4677	13.5085	50.1998	6.83226e-12	1.52435
gene-A9K55_007202	2885	1808	55.484	25.1024	6.89461e-12	-1.51288
Cordyceps_militaris_newGene_1336	3607	2270	16.9714	7.74524	7.00397e-12	-1.50683
gene-A9K55_007649	8967	5696	96.2726	44.1418	7.02773e-12	-1.49344
gene-A9K55_003771	1310	6680	39.8073	146.542	7.09938e-12	1.51143
gene-A9K55_002381	2842	1785	205.687	93.2332	7.73618e-12	-1.50968
gene-A9K55_000963	36	295	0.739797	4.42336	7.89707e-12	2.19306
gene-A9K55_003719	3	102	0.057641	1.48357	8.40064e-12	4.20846
gene-A9K55_005961	76452	49050	428.737	198.551	8.68486e-12	-1.47908
Cordyceps_militaris_newGene_750	1768	1096	11.0616	4.94923	8.87459e-12	-1.52852
Cordyceps_militaris_newGene_1359	13	165	0.330374	3.1569	8.89506e-12	2.81858
gene-A9K55_003846	201	93	4.36724	1.45101	9.28397e-12	-1.94884
gene-A9K55_001073	166	955	3.01735	12.5856	9.36431e-12	1.685
Cordyceps_militaris_newGene_856	129	771	1.63735	7.0587	9.80923e-12	1.73987
gene-A9K55_000987	7433	4751	178.938	82.5518	9.96536e-12	-1.48447
gene-A9K55_002939	481	271	25.8164	10.5087	9.98345e-12	-1.66595
gene-A9K55_000711	3170	2007	61.8708	28.2748	1.01712e-11	-1.49815
Cordyceps_militaris_newGene_1615	15	177	0.179413	1.6081	1.02644e-11	2.71464
gene-A9K55_002927	11661	7479	222.228	102.89	1.02906e-11	-1.47954
gene-A9K55_005209	358	1908	6.58246	25.3629	1.06738e-11	1.575
gene-A9K55_005720	9	142	0.16163	2.06079	1.07698e-11	3.12836
gene-A9K55_005793	555	2885	6.87646	25.8371	1.13766e-11	1.53907
gene-A9K55_006809	5595	27838	47.3811	170.175	1.13895e-11	1.47605
gene-A9K55_005916	20	204	0.502046	3.75991	1.21642e-11	2.50639
Cordyceps_militaris_newGene_301	5	115	0.115686	2.09279	1.23394e-11	3.66115
gene-A9K55_000126	0	73	0	0.974877	1.25774e-11	8.83372
gene-A9K55_001705	0	73	0	2.01041	1.25774e-11	8.83372
gene-A9K55_006854	314	1687	4.05975	15.7498	1.26465e-11	1.58656
gene-A9K55_000136	1036	5240	10.6057	38.7276	1.29552e-11	1.49968
Cordyceps_militaris_newGene_549	41947	27155	265.511	123.909	1.35246e-11	-1.46613
gene-A9K55_004234	6485	4169	195.395	90.6659	1.36263e-11	-1.47616
gene-A9K55_005487	175	991	4.88114	20.034	1.37082e-11	1.66224
gene-A9K55_003477	1420	881	56.4857	25.2805	1.39655e-11	-1.52729
gene-A9K55_002984	213	1179	3.1492	12.6156	1.46991e-11	1.62944
gene-A9K55_008425	6	119	0.111873	1.79263	1.47689e-11	3.45161
gene-A9K55_003071	9860	6370	365.785	170.568	1.4955e-11	-1.46906
gene-A9K55_007172	17499	11338	332.276	155.41	1.5291e-11	-1.46488
gene-A9K55_007951	2704	13430	158.34	567.753	1.53555e-11	1.47348
gene-A9K55_003513	445	251	13.1933	5.3765	1.53555e-11	-1.66427
gene-A9K55_008064	529	2736	16.458	61.451	1.54208e-11	1.53178
gene-A9K55_006052	168	75	2.96471	0.953197	1.59262e-11	-1.99997
gene-A9K55_007096	51	370	0.828625	4.39687	1.65214e-11	2.01826
gene-A9K55_007758	3507	17315	43.6179	155.486	1.83757e-11	1.4649
gene-A9K55_009288	534	310	8.20962	3.43993	1.85085e-11	-1.62285
gene-A9K55_004155	2258	11184	27.784	99.3601	1.89588e-11	1.4695
gene-A9K55_000509	251	127	9.08152	3.29652	1.91224e-11	-1.82034
gene-A9K55_005421	65561	42801	1178.41	555.318	1.95029e-11	-1.45398
gene-A9K55_005807	501	2586	36.4895	136.034	1.95087e-11	1.52889
gene-A9K55_006384	182	84	13.2353	4.38779	1.95705e-11	-1.95222
gene-A9K55_007922	10819	7035	419.273	196.777	1.96523e-11	-1.45971
Cordyceps_militaris_newGene_775	0	72	0	1.63067	1.97849e-11	8.81386
Cordyceps_militaris_newGene_1575	0	71	0	1.18125	1.97849e-11	8.79373
gene-A9K55_005725	170	961	20.5577	84.0359	1.99345e-11	1.6597
gene-A9K55_001346	2346	11595	24.7766	88.3985	2.04535e-11	1.46641
gene-A9K55_002738	1126	5619	98.5646	355.294	2.19919e-11	1.48025
gene-A9K55_004046	499	2566	13.2965	49.3788	2.28202e-11	1.52345
gene-A9K55_006883	4255	2755	72.1185	33.7015	2.29819e-11	-1.46584
gene-A9K55_007524	33	271	2.35728	14.0637	2.3947e-11	2.19591
gene-A9K55_005002	2474	1589	85.0983	39.452	2.41111e-11	-1.47742
gene-A9K55_004290	403	2096	18.0005	67.6929	2.44175e-11	1.53979
gene-A9K55_005165	150	857	6.50925	26.9634	2.53339e-11	1.67496
gene-A9K55_007313	4343	2821	51.7956	24.2847	2.62652e-11	-1.46122
gene-A9K55_001373	792	3968	10.4446	37.7957	2.74712e-11	1.48595
gene-A9K55_006252	207	1132	4.00569	15.862	2.81847e-11	1.61197
gene-A9K55_008151	1664	1056	9.72336	4.45134	2.85279e-11	-1.49469
gene-A9K55_004093	51	364	2.52727	13.202	2.90061e-11	1.99469
gene-A9K55_004653	24	223	0.794297	5.44358	2.90253e-11	2.37281
gene-A9K55_007921	21	203	1.38643	9.85175	3.01832e-11	2.42923
gene-A9K55_008098	4646	22648	126.46	444.979	3.03371e-11	1.44652
gene-A9K55_000793	10412	6836	80.639	38.214	3.07619e-11	-1.44579
gene-A9K55_004523	6021	3943	160.113	75.685	3.25021e-11	-1.44946
gene-A9K55_007555	994	4931	25.0204	89.6177	3.26623e-11	1.47169
gene-A9K55_002654	1075	5323	33.9302	121.378	3.27101e-11	1.46904
gene-A9K55_005161	201	98	10.6627	3.73933	3.31351e-11	-1.87341
gene-A9K55_001087	1111	696	32.6032	14.751	3.33023e-11	-1.51327
gene-A9K55_002784	193	1059	5.07269	20.123	3.33125e-11	1.61679
gene-A9K55_003494	4	102	0.23167	4.2604	3.34312e-11	3.80393
gene-A9K55_009190	493	289	7.5994	3.21661	3.4924e-11	-1.60877
gene-A9K55_005394	1877	9191	12.5777	44.4771	3.51411e-11	1.45296
gene-A9K55_000838	6693	4398	186.062	88.2445	3.63009e-11	-1.44456
gene-A9K55_002058	2047	1322	57.0363	26.5893	3.75401e-11	-1.46946
gene-A9K55_008091	16485	10897	196.401	93.713	3.83583e-11	-1.436
gene-A9K55_003666	12022	58089	87.2118	304.197	3.89884e-11	1.4338
gene-A9K55_003809	47	7	1.31484	0.140936	3.95758e-11	-3.55609
Cordyceps_militaris_newGene_1376	397	2043	8.30554	30.492	4.1062e-11	1.52448
gene-A9K55_003139	13692	9067	509.765	243.672	4.28803e-11	-1.43341
Cordyceps_militaris_newGene_1401	440	255	10.8604	4.57115	4.29636e-11	-1.62518
gene-A9K55_007708	1	81	0.006373	1.73145	4.3607e-11	5.38005
gene-A9K55_000507	1998	1294	15.5725	7.27783	4.36733e-11	-1.46539
gene-A9K55_001157	235	121	5.96893	2.21758	4.60387e-11	-1.79508
gene-A9K55_005279	4	100	0.14497	3.16145	4.8412e-11	3.7754
gene-A9K55_002029	6646	4395	93.6163	44.6856	4.84701e-11	-1.43538
gene-A9K55_002870	3455	2269	64.7792	30.7038	4.93764e-11	-1.44535
gene-A9K55_002527	2220	1447	76.1164	35.8129	5.15682e-11	-1.45618
gene-A9K55_006216	5101	3370	112.423	53.6085	5.16785e-11	-1.43677
gene-A9K55_000475	371	211	8.43073	3.46563	5.19633e-11	-1.65221
gene-A9K55_008665	1838	8924	39.0113	136.763	5.21446e-11	1.44072
gene-A9K55_003897	583	351	15.7823	6.84464	5.36769e-11	-1.57037
gene-A9K55_004855	14961	9964	155.034	74.5341	5.45531e-11	-1.42518
gene-A9K55_002675	312	1620	5.18542	19.4358	5.54456e-11	1.53732
gene-A9K55_003026	6	114	0.096913	1.32207	5.6903e-11	3.38977
gene-A9K55_001431	2692	1766	161.235	76.376	5.6903e-11	-1.4469
gene-A9K55_001622	12	152	0.172446	1.71073	5.74059e-11	2.81496
gene-A9K55_007814	2126	1388	23.1778	10.921	5.7842e-11	-1.45381
Cordyceps_militaris_newGene_1032	311	171	20.994	8.3353	5.80924e-11	-1.70077
Cordyceps_militaris_newGene_1230	13723	9150	92.0419	44.2946	5.80924e-11	-1.42352
gene-A9K55_000265	1874	9074	86.7888	303.457	5.80924e-11	1.43679
gene-A9K55_000138	49538	33126	826.291	398.844	5.83737e-11	-1.41935
gene-A9K55_005278	755	3724	12.0514	42.9102	5.85487e-11	1.46341
gene-A9K55_001271	271	1421	3.60414	13.6682	5.86391e-11	1.55144
gene-A9K55_001091	994	4865	8.18316	28.918	5.93247e-11	1.45225
gene-A9K55_004402	3538	2335	82.5059	39.3054	6.01123e-11	-1.43823
gene-A9K55_001211	382	219	12.4823	5.1505	6.22156e-11	-1.64071
gene-A9K55_009106	4781	3172	115.088	55.1227	6.39961e-11	-1.43066
gene-A9K55_007695	1787	1160	58.0329	27.1789	6.40109e-11	-1.46207
gene-A9K55_002599	5135	3413	185.234	88.8688	6.70333e-11	-1.42807
gene-A9K55_005488	214	108	4.37876	1.58602	6.97097e-11	-1.82383
gene-A9K55_009090	11514	7705	263.225	127.139	7.05227e-11	-1.41829
gene-A9K55_004002	9660	6463	114.17	55.1389	7.26736e-11	-1.41858
gene-A9K55_007523	251	1316	8.76669	33.2292	7.48936e-11	1.55128
gene-A9K55_004968	25546	17163	584.015	283.227	7.53134e-11	-1.41257
gene-A9K55_008023	604	369	17.0882	7.54255	7.72588e-11	-1.5493
gene-A9K55_005220	22194	14916	1032.9	501.097	7.74612e-11	-1.41208
gene-A9K55_003296	2988	1978	117.093	55.9372	7.74612e-11	-1.43385
gene-A9K55_008113	0	68	0	1.14184	7.81398e-11	8.73159
gene-A9K55_008312	694	3409	20.8923	74.1404	7.90382e-11	1.45744
gene-A9K55_005427	695	430	30.3007	13.5123	7.94775e-11	-1.53111
gene-A9K55_008977	441	2215	11.8273	42.9452	8.34941e-11	1.48948
gene-A9K55_001255	431	254	6.83573	2.90601	8.35993e-11	-1.60103
gene-A9K55_005950	6080	4068	130.942	63.239	8.36834e-11	-1.4185
gene-A9K55_005100	25673	17300	449.066	218.43	8.58481e-11	-1.40826
gene-A9K55_004690	2872	1905	65.0881	31.1595	8.70424e-11	-1.43097
gene-A9K55_006440	2411	1595	40.5257	19.3489	9.02488e-11	-1.43477
gene-A9K55_001992	617	380	18.2128	8.09784	9.15681e-11	-1.53766
gene-A9K55_006876	5551	3719	118.101	57.1016	9.19879e-11	-1.41658
Cordyceps_militaris_newGene_1135	48	335	0.771193	3.90789	9.22583e-11	1.96227
gene-A9K55_009236	1087	696	64.378	29.7213	9.29531e-11	-1.48176
gene-A9K55_000996	457	2286	8.96445	32.3941	9.54576e-11	1.48359
gene-A9K55_000031	1090	699	35.6054	16.4793	9.66007e-11	-1.47954
gene-A9K55_000667	806	3917	12.4051	43.5324	1.03271e-10	1.44201
gene-A9K55_005252	12658	8551	208.135	101.486	1.05203e-10	-1.40465
gene-A9K55_006594	989	633	14.0627	6.4919	1.05547e-10	-1.48232
gene-A9K55_001747	460	2292	10.5648	38.0643	1.09964e-10	1.47794
gene-A9K55_007387	143	791	3.48502	13.9992	1.10685e-10	1.62827
gene-A9K55_003449	244	130	7.25094	2.78606	1.11053e-10	-1.74591
Cordyceps_militaris_newGene_1521	9	128	0.215208	2.25781	1.12101e-10	2.9788
Cordyceps_militaris_newGene_1631	155	72	2.78273	0.929864	1.16483e-10	-1.94261
Cordyceps_militaris_newGene_942	147	812	3.77698	15.1339	1.17774e-10	1.62628
gene-A9K55_006768	4802	3231	59.8049	29.0487	1.18283e-10	-1.4104
gene-A9K55_001888	621	3043	13.496	47.7947	1.22718e-10	1.45391
gene-A9K55_008634	2131	10129	169.569	581.854	1.23019e-10	1.41007
Cordyceps_militaris_newGene_1269	0	67	0	2.19382	1.23711e-10	8.71026
Cordyceps_militaris_newGene_846	0	67	0	1.25197	1.23711e-10	8.71026
Cordyceps_militaris_newGene_827	0	66	0	2.07023	1.23711e-10	8.68862
gene-A9K55_002082	896	4322	13.5502	47.1992	1.25843e-10	1.43125
gene-A9K55_000062	6488	4385	107.186	52.2885	1.27098e-10	-1.40395
gene-A9K55_003038	3320	2227	54.3299	26.3055	1.27209e-10	-1.4148
gene-A9K55_008472	4243	20024	405.786	1382.39	1.31192e-10	1.39977
gene-A9K55_003619	54	11	2.2124	0.327393	1.34667e-10	-3.11576
gene-A9K55_008471	135	749	5.89399	23.6585	1.34751e-10	1.63257
gene-A9K55_005778	1873	1244	46.3651	22.2238	1.39034e-10	-1.42903
gene-A9K55_001645	2759	13043	276.506	943.726	1.39146e-10	1.40224
Cordyceps_militaris_newGene_619	1067	5110	9.22672	31.5967	1.43481e-10	1.4209
gene-A9K55_005573	1111	721	17.1274	8.01601	1.45881e-10	-1.46237
gene-A9K55_008491	2084	9862	39.63	135.426	1.50746e-10	1.4037
gene-A9K55_009317	1172	764	15.046	7.07667	1.53599e-10	-1.45592
Cordyceps_militaris_newGene_1108	6	110	0.228863	3.05475	1.56448e-10	3.33832
gene-A9K55_000738	1106	5281	22.601	77.9183	1.58024e-10	1.4166
gene-A9K55_008176	5810	3945	217.85	106.774	1.62035e-10	-1.39726
gene-A9K55_007078	572	2794	9.43589	33.3105	1.66926e-10	1.44932
gene-A9K55_002883	309	1564	9.41251	34.394	1.69156e-10	1.50051
Cordyceps_militaris_newGene_452	15	162	0.372015	2.93892	1.71141e-10	2.587
gene-A9K55_009091	2772	1867	62.9512	30.601	1.73127e-10	-1.40891
gene-A9K55_008099	269	1374	7.30976	26.9798	1.74513e-10	1.51361
gene-A9K55_007033	6674	4546	100.684	49.5024	1.76813e-10	-1.39271
gene-A9K55_007273	1328	873	42.7048	20.2709	1.80063e-10	-1.44382
gene-A9K55_008026	285	1447	8.41712	30.9235	1.80488e-10	1.50495
gene-A9K55_006899	7	117	0.28036	3.72882	1.8588e-10	3.20784
gene-A9K55_006126	417	249	11.6653	5.01952	1.86141e-10	-1.58207
gene-A9K55_003722	383	227	13.6051	5.82517	1.9067e-10	-1.59276
gene-A9K55_008816	0	65	0	5.75948	1.96425e-10	8.66665
gene-A9K55_000739	0	65	0	1.07523	1.96425e-10	8.66665
gene-A9K55_008554	375	221	23.6466	10.0728	1.98071e-10	-1.60093
gene-A9K55_003850	153	72	13.355	4.51894	1.98452e-10	-1.92388
gene-A9K55_003814	18	177	0.428188	3.03863	2.03611e-10	2.45303
Cordyceps_militaris_newGene_218	30	240	0.407479	2.34887	2.05247e-10	2.15787
gene-A9K55_005152	858	4096	19.9553	68.7931	2.07014e-10	1.41629
Cordyceps_militaris_newGene_288	728	464	27.2286	12.0129	2.09176e-10	-1.48828
gene-A9K55_002902	185	975	5.7561	21.9645	2.09184e-10	1.55863
Cordyceps_militaris_newGene_757	59	14	3.09913	0.536382	2.09689e-10	-2.89983
gene-A9K55_000568	35	266	0.419895	2.31075	2.16417e-10	2.08439
gene-A9K55_001895	6	108	0.275243	4.20969	2.19169e-10	3.31188
gene-A9K55_008880	310	1557	5.43285	19.754	2.21393e-10	1.48937
gene-A9K55_000593	18696	12865	603.416	299.728	2.21577e-10	-1.37805
Cordyceps_militaris_newGene_943	1141	5401	26.1605	89.3901	2.23053e-10	1.40407
gene-A9K55_004892	1442	957	16.0872	7.70776	2.30245e-10	-1.43011
gene-A9K55_007008	23109	15926	63.8496	31.7626	2.31494e-10	-1.37585
gene-A9K55_000258	2150	10057	26.0547	87.9972	2.45391e-10	1.38697
gene-A9K55_000708	2710	1840	59.6022	29.198	2.47957e-10	-1.39729
gene-A9K55_008458	874	4147	25.9297	88.8948	2.63764e-10	1.40749
gene-A9K55_004696	9448	43717	297.567	993.899	2.70672e-10	1.37132
gene-A9K55_006734	2009	1358	44.8292	21.8749	2.70754e-10	-1.40367
gene-A9K55_008934	31	242	0.863121	4.87689	2.86618e-10	2.12267
gene-A9K55_001182	120	665	1.96986	7.94195	2.97625e-10	1.6308
gene-A9K55_005914	59	378	0.768516	3.56953	2.98047e-10	1.83924
gene-A9K55_008329	6	107	0.178128	2.59978	3.09302e-10	3.29848
gene-A9K55_008689	286	1435	4.12371	14.9764	3.12311e-10	1.48789
Cordyceps_militaris_newGene_365	56	363	0.782492	3.86407	3.1353e-10	1.85601
gene-A9K55_008588	110	618	6.36342	25.9715	3.27561e-10	1.65052
gene-A9K55_007744	568	2727	15.2776	53.0175	3.39602e-10	1.42442
gene-A9K55_000189	1185	787	21.1793	10.1502	3.4256e-10	-1.42905
gene-A9K55_003657	1561	1049	39.2953	19.0495	3.4617e-10	-1.4121
gene-A9K55_007622	0	58	0	0.652431	3.57028e-10	8.50269
gene-A9K55_006555	0	58	0	0.823371	3.57028e-10	8.50269
gene-A9K55_000515	0	57	0	1.03485	3.57028e-10	8.47767
gene-A9K55_006631	0	57	0	1.29513	3.57028e-10	8.47767
gene-A9K55_006289	0	57	0	0.913427	3.57028e-10	8.47767
gene-A9K55_006492	2381	1627	12.681	6.25383	3.63113e-10	-1.38805
gene-A9K55_000360	3	89	0.07805	2.27372	3.71005e-10	4.0121
gene-A9K55_005751	236	1198	2.41105	8.83606	3.76777e-10	1.50463
Cordyceps_militaris_newGene_953	1702	7905	13.1733	44.2649	3.78486e-10	1.3767
gene-A9K55_003222	6363	4410	84.4949	42.2678	3.79119e-10	-1.36768
gene-A9K55_008042	14	150	0.234904	1.86862	3.86787e-10	2.57501
gene-A9K55_002240	23	199	0.396098	2.47325	3.93255e-10	2.26983
gene-A9K55_004990	606	2887	12.7288	43.7989	4.28841e-10	1.41326
gene-A9K55_000919	7258	5051	63.3712	31.8303	4.34614e-10	-1.36176
Cordyceps_militaris_newGene_1061	6	106	0.251661	3.21421	4.3483e-10	3.28496
gene-A9K55_004492	6	106	0.209902	2.65235	4.3483e-10	3.28496
gene-A9K55_005735	86	499	2.13103	8.92386	4.40437e-10	1.69681
gene-A9K55_006322	102	574	14.8491	60.7377	4.84034e-10	1.65283
Cordyceps_militaris_newGene_48	29	227	0.282507	1.2454	4.89988e-10	2.12635
gene-A9K55_004088	114	629	0.305548	1.21777	4.94411e-10	1.62447
gene-A9K55_007171	26	213	0.970449	5.75972	4.94614e-10	2.1916
gene-A9K55_009043	668	3160	11.1584	38.1009	4.94679e-10	1.4031
gene-A9K55_004064	38	274	2.36851	12.4816	4.97509e-10	2.00876
gene-A9K55_005242	0	63	0	1.11875	4.9856e-10	8.62167
Cordyceps_militaris_newGene_282	0	63	0	0.911637	4.9856e-10	8.62167
gene-A9K55_008310	0	62	0	2.89517	4.9856e-10	8.59865
gene-A9K55_001039	550	2621	8.95162	30.8167	5.00489e-10	1.41368
gene-A9K55_000442	3471	2406	159.396	79.7461	5.02768e-10	-1.36744
Cordyceps_militaris_newGene_1474	8	118	0.433844	4.71992	5.10057e-10	3.02974
gene-A9K55_000607	11	133	0.144193	1.37598	5.36032e-10	2.74709
gene-A9K55_006522	671	436	4.7825	2.24402	5.53671e-10	-1.46043
gene-A9K55_006177	1300	6006	62.7269	209.226	5.69416e-10	1.36905
gene-A9K55_005897	4991	3485	123.882	62.4327	5.70931e-10	-1.35692
gene-A9K55_007859	57	360	1.53125	7.01404	5.8267e-10	1.81855
gene-A9K55_005489	841	556	17.0184	8.11732	5.98014e-10	-1.43554
gene-A9K55_006814	696	3261	8.9085	30.1431	5.98889e-10	1.38925
gene-A9K55_002476	189	969	5.3605	19.9131	6.16645e-10	1.51888
gene-A9K55_003276	3950	2757	46.2673	23.3077	6.26602e-10	-1.35749
gene-A9K55_006908	1107	745	30.2095	14.6759	6.29837e-10	-1.40993
gene-A9K55_008556	3055	2126	47.1831	23.7006	6.44625e-10	-1.36175
gene-A9K55_004597	6263	4395	80.605	40.8254	6.47308e-10	-1.34974
gene-A9K55_000320	5842	4098	279.36	141.444	6.52147e-10	-1.35029
gene-A9K55_004288	39692	28051	851.423	434.333	6.59572e-10	-1.33958
gene-A9K55_000774	219	120	6.8477	2.70978	6.66977e-10	-1.70535
gene-A9K55_006987	329	1601	11.4377	40.2814	6.8155e-10	1.44378
gene-A9K55_008862	6316	4438	165.841	84.1127	6.81565e-10	-1.34786
gene-A9K55_006760	2398	1664	49.307	24.6844	6.85708e-10	-1.36588
Cordyceps_militaris_newGene_1239	1053	709	20.2999	9.87614	6.98799e-10	-1.40923
Cordyceps_militaris_newGene_377	59	15	3.27983	0.593658	7.27749e-10	-2.80139
gene-A9K55_005211	1128	5193	25.8432	85.8867	7.40707e-10	1.36395
gene-A9K55_007244	4709	3307	45.4101	23.0175	7.44698e-10	-1.34864
gene-A9K55_009116	20912	14812	265.531	135.76	7.60526e-10	-1.33634
gene-A9K55_007162	32	0	1.83679	0	7.64665e-10	-8.48355
gene-A9K55_001525	3677	2578	67.9526	34.3938	7.85352e-10	-1.35101
Cordyceps_militaris_newGene_1023	0	61	0	0.974611	7.96523e-10	8.57525
gene-A9K55_007007	12876	9118	568.758	290.72	8.00663e-10	-1.33667
gene-A9K55_006256	61	17	3.11255	0.604478	8.00663e-10	-2.67063
Cordyceps_militaris_newGene_1400	93	36	2.32876	0.640394	8.04826e-10	-2.203
gene-A9K55_004233	1775	1228	21.2123	10.5907	8.12922e-10	-1.37018
gene-A9K55_004916	90	511	1.37746	5.6954	8.35486e-10	1.66556
gene-A9K55_002302	45	8	0.734303	0.094806	8.48839e-10	-3.30488
gene-A9K55_008033	5016	3536	43.032	21.8978	8.48839e-10	-1.34316
gene-A9K55_001656	386	239	7.02944	3.13368	8.48839e-10	-1.52974
gene-A9K55_008355	29	224	0.589355	3.37578	8.7618e-10	2.10717
gene-A9K55_001098	67	404	1.36435	5.96776	8.83381e-10	1.75198
gene-A9K55_009309	5347	3777	546.488	278.634	9.01483e-10	-1.34024
Cordyceps_militaris_newGene_1000	50	325	0.44033	2.06732	9.49334e-10	1.85978
gene-A9K55_002191	0	55	0	1.87724	9.56258e-10	8.42629
gene-A9K55_002966	0	55	0	2.27429	9.56258e-10	8.42629
gene-A9K55_001714	1195	815	37.7205	18.574	9.56258e-10	-1.39075
gene-A9K55_001261	247	142	5.68297	2.35016	9.90123e-10	-1.6363
gene-A9K55_003418	22	190	0.812782	5.17763	9.93348e-10	2.26699
Cordyceps_militaris_newGene_1370	268	157	3.5238	1.48714	1.00253e-09	-1.60926
gene-A9K55_006742	162	82	3.5979	1.31026	1.01444e-09	-1.81906
gene-A9K55_005212	889	4083	13.2158	43.8225	1.02549e-09	1.3605
gene-A9K55_006484	653	430	15.3134	7.27993	1.04472e-09	-1.44119
gene-A9K55_000194	3596	2538	39.4132	20.0788	1.04575e-09	-1.34143
gene-A9K55_008899	804	3699	36.7569	122.082	1.06696e-09	1.36298
gene-A9K55_006921	10442	7442	230.144	118.396	1.08718e-09	-1.3274
gene-A9K55_001189	3717	2628	49.9263	25.4794	1.10469e-09	-1.33891
gene-A9K55_006695	173	881	2.83238	10.4166	1.10977e-09	1.5091
Cordyceps_militaris_newGene_1656	233	132	18.0627	7.34971	1.12135e-09	-1.65738
gene-A9K55_000139	7277	5181	277.858	142.797	1.13242e-09	-1.32887
gene-A9K55_007287	30	229	1.40494	7.97169	1.13565e-09	2.09023
gene-A9K55_006072	0	60	0	2.14735	1.27473e-09	8.55147
gene-A9K55_006557	4569	3250	46.6061	23.9234	1.28725e-09	-1.33018
Cordyceps_militaris_newGene_1272	27	210	1.05553	6.01875	1.29302e-09	2.11689
gene-A9K55_002295	56	349	1.58257	7.16035	1.37543e-09	1.7993
gene-A9K55_005760	1671	1166	29.4216	14.8175	1.41276e-09	-1.35781
gene-A9K55_000704	877	3997	16.9792	55.8943	1.43756e-09	1.34939
gene-A9K55_004710	1536	1070	83.7927	42.1526	1.44484e-09	-1.36022
Cordyceps_militaris_newGene_1008	562	369	11.6562	5.51924	1.47859e-09	-1.44534
gene-A9K55_005433	17	162	0.438046	3.01059	1.49275e-09	2.40744
gene-A9K55_005426	352	218	10.301	4.59476	1.49772e-09	-1.52934
gene-A9K55_003397	216	121	8.40181	3.38683	1.54642e-09	-1.6735
gene-A9K55_006258	112	49	2.89963	0.904905	1.54942e-09	-2.02787
Cordyceps_militaris_newGene_291	0	54	0	1.83443	1.5727e-09	8.39989
gene-A9K55_002460	0	54	0	1.38468	1.5727e-09	8.39989
gene-A9K55_000637	0	54	0	1.919	1.5727e-09	8.39989
gene-A9K55_005852	0	53	0	1.4776	1.5727e-09	8.37301
gene-A9K55_006103	0	53	0	1.2857	1.5727e-09	8.37301
Cordyceps_militaris_newGene_548	124	58	1.94463	0.654283	1.58326e-09	-1.93206
gene-A9K55_005508	90	502	2.18757	8.84477	1.65715e-09	1.63993
gene-A9K55_002813	3051	2174	45.0515	23.1669	1.71498e-09	-1.32765
gene-A9K55_003772	1763	1244	18.2986	9.3229	1.83305e-09	-1.34172
gene-A9K55_007108	292	177	13.1411	5.75241	1.8338e-09	-1.56014
gene-A9K55_008838	3497	2505	143.507	74.1869	1.96914e-09	-1.32004
gene-A9K55_000813	4	87	0.201367	3.75077	1.97541e-09	3.57484
Cordyceps_militaris_newGene_66	4	87	0.115577	1.81318	1.97541e-09	3.57484
gene-A9K55_006254	1153	800	32.0524	16.0377	2.02645e-09	-1.36593
gene-A9K55_005314	184	917	0.599718	2.15772	2.03305e-09	1.47798
gene-A9K55_005899	0	59	0	5.10424	2.04801e-09	8.52729
gene-A9K55_004084	229	132	9.42906	3.91491	2.05065e-09	-1.63241
gene-A9K55_007741	142	732	2.28783	8.52146	2.06602e-09	1.52657
gene-A9K55_004205	62	371	1.23072	5.3409	2.13504e-09	1.74083
gene-A9K55_002159	41	273	0.861189	4.1749	2.16732e-09	1.89412
gene-A9K55_005442	4401	3169	295.956	153.822	2.17003e-09	-1.31255
gene-A9K55_000321	12785	9278	302.9	158.667	2.23805e-09	-1.30134
gene-A9K55_005457	110	588	0.598178	2.32031	2.2757e-09	1.57875
gene-A9K55_008008	3088	2216	73.6629	38.1561	2.2757e-09	-1.31744
gene-A9K55_004552	6007	4345	47.1148	24.5982	2.32204e-09	-1.30604
gene-A9K55_004005	158	798	2.46406	8.97908	2.35681e-09	1.49715
gene-A9K55_006888	11957	8689	396.984	208.236	2.39258e-09	-1.29936
gene-A9K55_004118	879	3954	10.3753	33.6942	2.4586e-09	1.3305
gene-A9K55_007381	1994	8837	79.3115	253.801	2.50117e-09	1.30907
gene-A9K55_000835	3	82	0.06703	1.40616	2.56047e-09	3.89414
gene-A9K55_007484	2225	9840	31.8085	101.573	2.59629e-09	1.30603
gene-A9K55_009131	42	278	0.949717	4.54647	2.60441e-09	1.88559
gene-A9K55_003351	489	2249	4.62532	15.3671	2.60773e-09	1.36243
gene-A9K55_005538	825	567	16.6829	8.27202	2.65992e-09	-1.37958
gene-A9K55_000053	107	571	1.67831	6.4925	2.71866e-09	1.57629
gene-A9K55_007404	36	250	0.616265	3.07913	2.81567e-09	1.95441
gene-A9K55_005173	629	2855	7.53287	24.6895	2.86e-09	1.34345
gene-A9K55_000662	370	1724	13.7142	46.1666	2.91044e-09	1.38116
gene-A9K55_005202	468	2151	36.9503	122.605	2.91317e-09	1.36147
gene-A9K55_000689	633	427	12.6818	6.17464	2.91418e-09	-1.40642
gene-A9K55_007907	5218	3791	53.0679	27.8259	2.91935e-09	-1.29967
gene-A9K55_008311	61	365	0.567806	2.46386	2.92229e-09	1.74074
gene-A9K55_006336	630	426	19.8811	9.70908	2.98803e-09	-1.40295
gene-A9K55_002061	17	158	0.960794	6.50202	3.13455e-09	2.37141
gene-A9K55_006273	110	582	3.83641	14.7221	3.19299e-09	1.56395
gene-A9K55_003807	113	52	4.03249	1.33776	3.22315e-09	-1.95523
gene-A9K55_005812	208	1011	6.2051	21.7904	3.23593e-09	1.44195
gene-A9K55_005435	54	330	1.98634	8.83051	3.28829e-09	1.77096
Cordyceps_militaris_newGene_858	14	140	0.270164	2.01076	3.33899e-09	2.47558
gene-A9K55_006782	206	1001	8.95216	31.5107	3.34734e-09	1.44154
gene-A9K55_006715	197	960	6.70298	23.5899	3.47427e-09	1.44564
gene-A9K55_006751	58	346	1.63555	7.1106	3.54236e-09	1.7363
gene-A9K55_003670	131	64	6.56007	2.32446	3.59594e-09	-1.86959
gene-A9K55_004769	45	289	4.59592	21.291	3.66792e-09	1.84222
gene-A9K55_005904	492	327	7.50963	3.59704	3.7219e-09	-1.42771
gene-A9K55_004153	20	172	0.320948	2.06118	3.7826e-09	2.26044
gene-A9K55_003790	6535	4790	110.771	58.6054	3.89544e-09	-1.28692
gene-A9K55_006624	0	51	0	1.53632	4.30954e-09	8.31768
gene-A9K55_007474	17	153	0.436273	2.83389	4.33205e-09	2.32506
gene-A9K55_002384	215	1031	2.74923	9.54952	4.60304e-09	1.42247
gene-A9K55_002688	1045	4610	31.9213	101.716	4.62478e-09	1.3024
gene-A9K55_009004	862	602	11.6337	5.86738	4.64491e-09	-1.35648
gene-A9K55_006228	9823	7248	205.205	109.298	4.64691e-09	-1.27735
Cordyceps_militaris_newGene_1636	102	45	3.43703	1.09275	4.79016e-09	-2.01549
gene-A9K55_001143	6	96	0.401987	5.34227	4.85137e-09	3.14222
gene-A9K55_005315	6	96	0.444155	5.63335	4.85137e-09	3.14222
gene-A9K55_003581	8693	6418	149.3	79.5565	4.87705e-09	-1.27649
gene-A9K55_009220	7	101	0.19654	2.15939	4.88837e-09	2.996
gene-A9K55_001230	34092	25292	813.292	435.519	5.05623e-09	-1.26953
gene-A9K55_002493	404	265	2.37256	1.12244	5.17103e-09	-1.4466
gene-A9K55_004461	652	2911	25.4275	82.0351	5.31337e-09	1.31967
gene-A9K55_006998	928	4090	14.0732	44.7984	5.35015e-09	1.30104
Cordyceps_militaris_newGene_207	39	6	0.681202	0.07142	5.35015e-09	-3.50449
gene-A9K55_003056	550	373	27.5324	13.4901	5.48542e-09	-1.39866
gene-A9K55_002335	331	212	6.5172	3.01446	5.51918e-09	-1.48085
gene-A9K55_002237	723	502	16.0274	8.03459	5.59438e-09	-1.36481
gene-A9K55_007979	140	703	4.81398	17.5091	5.7778e-09	1.48872
gene-A9K55_005187	84	456	3.66596	14.4781	5.99061e-09	1.60076
gene-A9K55_001968	5406	3999	75.032	40.0648	6.01312e-09	-1.27367
Cordyceps_militaris_newGene_722	2339	1712	49.0564	25.9117	6.13386e-09	-1.28891
gene-A9K55_007134	564	2522	14.1472	45.7229	6.15977e-09	1.32188
Cordyceps_militaris_newGene_636	723	504	13.9999	7.06068	6.16575e-09	-1.35908
gene-A9K55_004925	15714	11698	313.217	168.314	6.19734e-09	-1.26456
gene-A9K55_003250	4173	3082	128.702	68.6002	6.22806e-09	-1.27596
gene-A9K55_000728	3751	2767	73.3611	39.0657	6.2325e-09	-1.27769
gene-A9K55_006786	757	529	22.036	11.1013	6.31227e-09	-1.35554
gene-A9K55_000248	354	1619	12.4795	41.2857	6.34066e-09	1.35427
gene-A9K55_001615	9	111	0.15186	1.38618	6.37284e-09	2.77349
gene-A9K55_001101	68	386	2.35699	9.71385	6.39321e-09	1.66491
gene-A9K55_003523	9116	6779	324.337	174.107	6.44907e-09	-1.26609
gene-A9K55_002519	2097	1534	29.136	15.3907	6.53236e-09	-1.28972
gene-A9K55_005340	4003	2959	226.801	120.999	6.55251e-09	-1.27471
gene-A9K55_002097	8	107	0.166914	1.62793	6.57387e-09	2.88876
gene-A9K55_007502	3703	2735	45.567	24.2934	6.57387e-09	-1.27589
gene-A9K55_006152	1246	895	44.3034	22.9853	6.77776e-09	-1.31598
gene-A9K55_000030	234	141	7.09538	3.0803	6.9213e-09	-1.56851
gene-A9K55_001228	10958	8172	78.6209	42.3234	6.98548e-09	-1.26199
gene-A9K55_002760	6798	5057	141.73	76.105	6.99549e-09	-1.26559
gene-A9K55_006546	1270	914	22.8976	11.8965	7.0113e-09	-1.3132
gene-A9K55_008481	307	195	8.6988	3.99104	7.06229e-09	-1.49279
Cordyceps_militaris_newGene_31	0	50	0	2.01536	7.09671e-09	8.2892
Cordyceps_militaris_newGene_935	0	50	0	2.05736	7.09671e-09	8.2892
gene-A9K55_007079	4374	3244	90.1097	48.2419	7.18144e-09	-1.26992
gene-A9K55_003691	117	598	3.92479	14.507	7.25414e-09	1.51413
gene-A9K55_007006	623	431	20.549	10.2599	7.45332e-09	-1.37
gene-A9K55_003349	519	353	11.0231	5.41378	7.49596e-09	-1.39445
gene-A9K55_007351	254	156	9.27972	4.1138	7.53898e-09	-1.54109
gene-A9K55_005868	213	1011	2.99672	10.292	7.58524e-09	1.40769
gene-A9K55_002694	3136	13464	48.7858	151.222	7.64882e-09	1.2633
Cordyceps_militaris_newGene_1673	222	134	10.0142	4.36095	8.09676e-09	-1.56597
gene-A9K55_000800	919	4008	19.1093	60.1983	8.17611e-09	1.28588
gene-A9K55_004366	1097	4762	9.74002	30.5208	8.43137e-09	1.27915
Cordyceps_militaris_newGene_546	35	4	1.9485	0.127171	8.53427e-09	-3.91506
gene-A9K55_007016	1697	1244	44.4408	23.5027	8.63677e-09	-1.28668
gene-A9K55_005806	14054	59738	303.958	932.658	9.11276e-09	1.24888
gene-A9K55_002633	3352	2493	47.2113	25.3497	9.11276e-09	-1.26587
gene-A9K55_004059	389	1753	2.00008	6.51689	9.19843e-09	1.333
gene-A9K55_002872	75	29	2.66322	0.732404	9.32909e-09	-2.20339
gene-A9K55_004678	1261	5444	23.3322	72.7562	9.44168e-09	1.27125
gene-A9K55_006755	78	423	2.10331	8.2873	9.68297e-09	1.59922
gene-A9K55_001100	879	628	28.2571	14.575	9.85077e-09	-1.32366
Cordyceps_militaris_newGene_194	385	256	13.205	6.17373	9.87121e-09	-1.42693
gene-A9K55_000170	1287	936	22.817	11.9741	9.91973e-09	-1.29807
Cordyceps_militaris_newGene_30	142	699	1.8273	6.70736	9.93643e-09	1.46004
gene-A9K55_000611	3032	2257	85.8917	46.1483	9.96415e-09	-1.26459
gene-A9K55_000050	2683	1994	21.5483	11.5582	1.00896e-08	-1.2669
gene-A9K55_003405	368	244	9.40736	4.49612	1.02304e-08	-1.43101
gene-A9K55_001396	18433	78075	347.491	1062.44	1.03172e-08	1.24378
gene-A9K55_008277	10730	8085	308.982	168.053	1.05819e-08	-1.2471
gene-A9K55_002656	1106	4771	20.5781	64.1102	1.07419e-08	1.27009
gene-A9K55_004051	4221	17934	124.292	381.225	1.07894e-08	1.24824
gene-A9K55_006250	446	303	30.5356	14.9825	1.08361e-08	-1.39604
Cordyceps_militaris_newGene_1063	91	480	2.03982	7.6822	1.1098e-08	1.55937
gene-A9K55_006579	91	479	2.54344	9.69681	1.1098e-08	1.55636
gene-A9K55_003668	2172	9263	27.1452	83.5798	1.13825e-08	1.25364
gene-A9K55_000485	0	48	0	1.03201	1.17754e-08	8.2305
gene-A9K55_009157	0	48	0	0.824938	1.17754e-08	8.2305
gene-A9K55_008286	163	784	4.16099	14.516	1.18115e-08	1.4267
gene-A9K55_004649	238	1103	9.56967	32.0244	1.19296e-08	1.37328
gene-A9K55_004612	2524	1883	58.7326	31.6278	1.21989e-08	-1.26139
gene-A9K55_009195	2057	1529	28.3933	15.2328	1.23668e-08	-1.26665
gene-A9K55_000045	1196	873	22.2596	11.7288	1.25155e-08	-1.29279
gene-A9K55_008070	329	1486	9.1781	29.9613	1.28983e-08	1.33625
gene-A9K55_005687	258	1187	5.6114	18.6815	1.28983e-08	1.36279
gene-A9K55_008587	176	839	2.89079	9.95746	1.30433e-08	1.41385
gene-A9K55_005272	41	259	0.948704	4.36554	1.31116e-08	1.81821
gene-A9K55_004034	6765	5115	192.674	105.151	1.33575e-08	-1.24212
gene-A9K55_003110	4802	3622	57.7981	31.4675	1.3499e-08	-1.2456
Cordyceps_militaris_newGene_230	5	85	0.113978	1.39776	1.35064e-08	3.22576
gene-A9K55_006787	3024	2269	40.778	22.0824	1.36019e-08	-1.25313
gene-A9K55_000121	238	1100	7.92534	26.52	1.36571e-08	1.36935
gene-A9K55_003088	1986	8436	44.0341	135.058	1.38382e-08	1.24787
gene-A9K55_008385	37448	28502	479.013	263.167	1.39939e-08	-1.23261
Cordyceps_militaris_newGene_599	71	390	1.76479	7.06129	1.40016e-08	1.61757
gene-A9K55_005651	2005	8509	81.9659	251.083	1.42757e-08	1.24656
gene-A9K55_002100	10	115	0.408284	3.36634	1.42997e-08	2.67391
gene-A9K55_002871	15546	11822	196.21	107.696	1.44398e-08	-1.23384
gene-A9K55_005329	108	52	4.56955	1.56093	1.45391e-08	-1.88999
gene-A9K55_002702	422	1870	13.8585	44.3831	1.47918e-08	1.30876
Cordyceps_militaris_newGene_1266	808	3481	14.8303	46.1625	1.5023e-08	1.2682
Cordyceps_militaris_newGene_1662	88	39	3.32816	1.06744	1.51716e-08	-2.00836
gene-A9K55_000402	134	659	1.597	5.68575	1.54668e-08	1.45865
gene-A9K55_004289	1058	772	20.3039	10.6964	1.56367e-08	-1.29328
gene-A9K55_005148	1135	831	23.3344	12.326	1.56711e-08	-1.28839
gene-A9K55_006752	568	399	32.1737	16.3099	1.60365e-08	-1.34794
gene-A9K55_004518	1783	1330	44.0354	23.7133	1.60365e-08	-1.26156
gene-A9K55_006155	23967	18294	262.725	144.754	1.60706e-08	-1.22846
gene-A9K55_007304	270	1229	5.99235	19.7161	1.62387e-08	1.34738
Cordyceps_militaris_newGene_1448	103	525	0.651916	2.40946	1.62676e-08	1.51007
gene-A9K55_001320	182	106	7.83445	3.28429	1.62676e-08	-1.61719
gene-A9K55_007876	152	85	9.01209	3.63591	1.65551e-08	-1.67545
gene-A9K55_000397	970	707	14.1032	7.41511	1.7148e-08	-1.29487
gene-A9K55_000026	4771	3621	210.733	115.452	1.71884e-08	-1.23665
gene-A9K55_008240	1132	4822	10.1515	31.2272	1.72292e-08	1.25191
gene-A9K55_006167	49	292	6.47161	28.1232	1.74302e-08	1.73448
gene-A9K55_000479	340	226	6.06044	2.90521	1.76982e-08	-1.42735
gene-A9K55_000366	13	129	0.242916	1.87551	1.84718e-08	2.46388
gene-A9K55_005581	7201	30103	152.888	461.369	1.87098e-08	1.22484
gene-A9K55_004298	7	96	0.151401	1.68629	1.87251e-08	2.92287
gene-A9K55_002624	20	163	1.44404	8.54524	1.91472e-08	2.18298
gene-A9K55_009117	741	3180	11.7885	36.5295	1.91583e-08	1.26259
gene-A9K55_006554	1522	1134	58.7536	31.5923	1.94162e-08	-1.26321
gene-A9K55_002861	0	47	0	2.19845	1.94655e-08	8.20023
gene-A9K55_007297	0	47	0	1.13267	1.94655e-08	8.20023
Cordyceps_militaris_newGene_120	0	47	0	0.744614	1.94655e-08	8.20023
gene-A9K55_002518	463	321	34.193	17.0928	1.99037e-08	-1.36678
Cordyceps_militaris_newGene_1010	28	196	0.665473	3.45877	2.02626e-08	1.96514
[truncated: 7,516 more rows]
