# Supplementary material for: Transcriptomic Responses of Cordyceps militaris to Salt Treatment During Cordycepins Production
Source: Front Nutr. 2021 Dec 23;8:793795. doi: 10.3389/fnut.2021.793795 (PMC8733472; doi:10.3389/fnut.2021.793795)
Supplement: Figure S1 — Determination of the biomass of the C. militaris mycelia under salt treatment. 0, 3, 5, and 7% are equivalent to the control, slight, moderate, and severe salt treatment, respectively. [file Data_Sheet_1.ZIP › Table S3.xlsx]

## Sheet: KEGG_enrichment Table S2
#Kegg_pathway	ko_id	Cluster_frequency	Genome_frequency	P-value	Corrected_P-value	rich_factor
Amino sugar and nucleotide sugar metabolism	ko00520	15 out of 122 12.2950819672131%	57 out of 1888 3.01906779661017%	1.33e-06	0.00010514	4.07248
Biosynthesis of unsaturated fatty acids	ko01040	5 out of 122 4.0983606557377%	15 out of 1888 0.794491525423729%	0.00184476	0.145736	5.15847
Nitrogen metabolism	ko00910	5 out of 122 4.0983606557377%	16 out of 1888 0.847457627118644%	0.00254603	0.201136	4.83607
Glycerolipid metabolism	ko00561	6 out of 122 4.91803278688525%	23 out of 1888 1.21822033898305%	0.00261395	0.206502	4.03706
Cyanoamino acid metabolism	ko00460	5 out of 122 4.0983606557377%	18 out of 1888 0.953389830508475%	0.00449722	0.35528	4.29872
Arginine and proline metabolism	ko00330	7 out of 122 5.73770491803279%	35 out of 1888 1.85381355932203%	0.00582377	0.460078	3.09508
Tryptophan metabolism	ko00380	7 out of 122 5.73770491803279%	36 out of 1888 1.90677966101695%	0.00684912	0.54108	3.00911
Galactose metabolism	ko00052	5 out of 122 4.0983606557377%	20 out of 1888 1.05932203389831%	0.0073303	0.579094	3.86885
Fatty acid metabolism	ko01212	6 out of 122 4.91803278688525%	29 out of 1888 1.53601694915254%	0.00893049	0.705509	3.20181
alpha-Linolenic acid metabolism	ko00592	2 out of 122 1.63934426229508%	5 out of 1888 0.264830508474576%	0.0364081	1	6.19016
Thiamine metabolism	ko00730	2 out of 122 1.63934426229508%	6 out of 1888 0.317796610169492%	0.0523317	1	5.15847
Glycosphingolipid biosynthesis - globo series	ko00603	2 out of 122 1.63934426229508%	6 out of 1888 0.317796610169492%	0.0523317	1	5.15847
Taurine and hypotaurine metabolism	ko00430	3 out of 122 2.45901639344262%	10 out of 1888 0.529661016949153%	0.0225984	1	4.64262
Biotin metabolism	ko00780	2 out of 122 1.63934426229508%	8 out of 1888 0.423728813559322%	0.0897619	1	3.86885
Riboflavin metabolism	ko00740	3 out of 122 2.45901639344262%	12 out of 1888 0.635593220338983%	0.0376852	1	3.86885
Sphingolipid metabolism	ko00600	5 out of 122 4.0983606557377%	23 out of 1888 1.21822033898305%	0.0136089	1	3.36422
Monobactam biosynthesis	ko00261	1 out of 122 0.819672131147541%	5 out of 1888 0.264830508474576%	0.284212	1	3.09508
Ascorbate and aldarate metabolism	ko00053	1 out of 122 0.819672131147541%	5 out of 1888 0.264830508474576%	0.284212	1	3.09508
Fatty acid degradation	ko00071	4 out of 122 3.27868852459016%	21 out of 1888 1.11228813559322%	0.0421441	1	2.9477
Fatty acid biosynthesis	ko00061	2 out of 122 1.63934426229508%	11 out of 1888 0.582627118644068%	0.155586	1	2.81371
Phenylalanine metabolism	ko00360	6 out of 122 4.91803278688525%	33 out of 1888 1.7478813559322%	0.0168402	1	2.81371
Tyrosine metabolism	ko00350	6 out of 122 4.91803278688525%	33 out of 1888 1.7478813559322%	0.0168402	1	2.81371
Pantothenate and CoA biosynthesis	ko00770	3 out of 122 2.45901639344262%	17 out of 1888 0.900423728813559%	0.0921767	1	2.73095
Starch and sucrose metabolism	ko00500	6 out of 122 4.91803278688525%	37 out of 1888 1.95974576271186%	0.0286161	1	2.50953
Sulfur metabolism	ko00920	3 out of 122 2.45901639344262%	20 out of 1888 1.05932203389831%	0.134561	1	2.32131
Glycosaminoglycan degradation	ko00531	1 out of 122 0.819672131147541%	7 out of 1888 0.370762711864407%	0.373983	1	2.21077
Lysine biosynthesis	ko00300	2 out of 122 1.63934426229508%	14 out of 1888 0.741525423728814%	0.22766	1	2.21077
Glutathione metabolism	ko00480	4 out of 122 3.27868852459016%	28 out of 1888 1.48305084745763%	0.102141	1	2.21077
Vitamin B6 metabolism	ko00750	1 out of 122 0.819672131147541%	7 out of 1888 0.370762711864407%	0.373983	1	2.21077
Steroid biosynthesis	ko00100	4 out of 122 3.27868852459016%	29 out of 1888 1.53601694915254%	0.112849	1	2.13454
Fructose and mannose metabolism	ko00051	4 out of 122 3.27868852459016%	29 out of 1888 1.53601694915254%	0.112849	1	2.13454
Propanoate metabolism	ko00640	3 out of 122 2.45901639344262%	22 out of 1888 1.16525423728814%	0.165903	1	2.11028
Alanine, aspartate and glutamate metabolism	ko00250	4 out of 122 3.27868852459016%	32 out of 1888 1.69491525423729%	0.147737	1	1.93443
Selenocompound metabolism	ko00450	1 out of 122 0.819672131147541%	8 out of 1888 0.423728813559322%	0.414585	1	1.93443
Pentose and glucuronate interconversions	ko00040	2 out of 122 1.63934426229508%	16 out of 1888 0.847457627118644%	0.276949	1	1.93443
ABC transporters	ko02010	1 out of 122 0.819672131147541%	9 out of 1888 0.476694915254237%	0.452575	1	1.71949
Fatty acid elongation	ko00062	1 out of 122 0.819672131147541%	9 out of 1888 0.476694915254237%	0.452575	1	1.71949
Lysine degradation	ko00310	3 out of 122 2.45901639344262%	27 out of 1888 1.43008474576271%	0.251566	1	1.71949
Glyoxylate and dicarboxylate metabolism	ko00630	3 out of 122 2.45901639344262%	28 out of 1888 1.48305084745763%	0.269496	1	1.65808
Terpenoid backbone biosynthesis	ko00900	2 out of 122 1.63934426229508%	19 out of 1888 1.00635593220339%	0.350356	1	1.62899
Arginine biosynthesis	ko00220	2 out of 122 1.63934426229508%	19 out of 1888 1.00635593220339%	0.350356	1	1.62899
MAPK signaling pathway - yeast	ko04011	6 out of 122 4.91803278688525%	59 out of 1888 3.125%	0.177263	1	1.57377
Citrate cycle (TCA cycle)	ko00020	3 out of 122 2.45901639344262%	30 out of 1888 1.58898305084746%	0.305742	1	1.54754
Sulfur relay system	ko04122	1 out of 122 0.819672131147541%	10 out of 1888 0.529661016949153%	0.488118	1	1.54754
Mismatch repair	ko03430	2 out of 122 1.63934426229508%	20 out of 1888 1.05932203389831%	0.374333	1	1.54754
beta-Alanine metabolism	ko00410	2 out of 122 1.63934426229508%	21 out of 1888 1.11228813559322%	0.397951	1	1.47385
Biosynthesis of antibiotics	ko01130	23 out of 122 18.8524590163934%	245 out of 1888 12.9766949152542%	0.0361193	1	1.45279
Carbon metabolism	ko01200	10 out of 122 8.19672131147541%	111 out of 1888 5.87923728813559%	0.174611	1	1.39418
mRNA surveillance pathway	ko03015	4 out of 122 3.27868852459016%	46 out of 1888 2.4364406779661%	0.346029	1	1.34569
Cysteine and methionine metabolism	ko00270	4 out of 122 3.27868852459016%	47 out of 1888 2.48940677966102%	0.361182	1	1.31706
Glycerophospholipid metabolism	ko00564	4 out of 122 3.27868852459016%	51 out of 1888 2.70127118644068%	0.421538	1	1.21376
One carbon pool by folate	ko00670	1 out of 122 0.819672131147541%	13 out of 1888 0.688559322033898%	0.581584	1	1.19042
Glycolysis / Gluconeogenesis	ko00010	3 out of 122 2.45901639344262%	40 out of 1888 2.11864406779661%	0.484103	1	1.16066
SNARE interactions in vesicular transport	ko04130	1 out of 122 0.819672131147541%	14 out of 1888 0.741525423728814%	0.608809	1	1.10539
Histidine metabolism	ko00340	1 out of 122 0.819672131147541%	15 out of 1888 0.794491525423729%	0.634276	1	1.03169
Valine, leucine and isoleucine degradation	ko00280	2 out of 122 1.63934426229508%	31 out of 1888 1.64194915254237%	0.606079	1	0.998414
RNA degradation	ko03018	3 out of 122 2.45901639344262%	47 out of 1888 2.48940677966102%	0.595548	1	0.987792
Glycine, serine and threonine metabolism	ko00260	3 out of 122 2.45901639344262%	47 out of 1888 2.48940677966102%	0.595548	1	0.987792
Regulation of mitophagy - yeast	ko04139	2 out of 122 1.63934426229508%	32 out of 1888 1.69491525423729%	0.623671	1	0.967213
Peroxisome	ko04146	3 out of 122 2.45901639344262%	48 out of 1888 2.54237288135593%	0.610163	1	0.967213
Biosynthesis of amino acids	ko01230	7 out of 122 5.73770491803279%	124 out of 1888 6.56779661016949%	0.704664	1	0.873612
Homologous recombination	ko03440	1 out of 122 0.819672131147541%	18 out of 1888 0.953389830508475%	0.701221	1	0.859745
Ether lipid metabolism	ko00565	1 out of 122 0.819672131147541%	20 out of 1888 1.05932203389831%	0.738944	1	0.77377
Butanoate metabolism	ko00650	1 out of 122 0.819672131147541%	21 out of 1888 1.11228813559322%	0.755994	1	0.736924
Purine metabolism	ko00230	4 out of 122 3.27868852459016%	85 out of 1888 4.5021186440678%	0.813246	1	0.728255
Phenylalanine, tyrosine and tryptophan biosynthesis	ko00400	1 out of 122 0.819672131147541%	22 out of 1888 1.16525423728814%	0.771939	1	0.703428
Pentose phosphate pathway	ko00030	1 out of 122 0.819672131147541%	24 out of 1888 1.27118644067797%	0.800793	1	0.644809
Methane metabolism	ko00680	1 out of 122 0.819672131147541%	25 out of 1888 1.32415254237288%	0.813831	1	0.619016
Inositol phosphate metabolism	ko00562	1 out of 122 0.819672131147541%	26 out of 1888 1.3771186440678%	0.826022	1	0.595208
DNA replication	ko03030	1 out of 122 0.819672131147541%	29 out of 1888 1.53601694915254%	0.858044	1	0.533635
Pyruvate metabolism	ko00620	1 out of 122 0.819672131147541%	29 out of 1888 1.53601694915254%	0.858044	1	0.533635
N-Glycan biosynthesis	ko00510	1 out of 122 0.819672131147541%	31 out of 1888 1.64194915254237%	0.87607	1	0.499207
Oxidative phosphorylation	ko00190	2 out of 122 1.63934426229508%	74 out of 1888 3.91949152542373%	0.959203	1	0.418254
Nucleotide excision repair	ko03420	1 out of 122 0.819672131147541%	40 out of 1888 2.11864406779661%	0.932862	1	0.386885
Aminoacyl-tRNA biosynthesis	ko00970	1 out of 122 0.819672131147541%	45 out of 1888 2.38347457627119%	0.952302	1	0.343898
Meiosis - yeast	ko04113	1 out of 122 0.819672131147541%	53 out of 1888 2.80720338983051%	0.972453	1	0.291989
Ubiquitin mediated proteolysis	ko04120	1 out of 122 0.819672131147541%	55 out of 1888 2.91313559322034%	0.975995	1	0.281371
Endocytosis	ko04144	1 out of 122 0.819672131147541%	63 out of 1888 3.33686440677966%	0.986179	1	0.245641
RNA transport	ko03013	1 out of 122 0.819672131147541%	87 out of 1888 4.60805084745763%	0.997402	1	0.177878
